# Supplementary material for: Skin Cells’ Protection Against UVA-Induced Changes in Co-Cultured Keratinocytes–Fibroblasts’ Proteome and Released Signaling Proteins by 3-O-Ethyl Ascorbic Acid
Source: Int J Mol Sci. 2026 Jun 19;27(12):5551. doi: 10.3390/ijms27125551 (PMC13299177; doi:10.3390/ijms27125551)
Supplement: Supplementary file 1 [file ijms-27-05551-s001.zip]

Archive with 4 entries (4 files):
- S1.xlsx
- S2.xlsx
- S3.pdf
- S4.pdf
