# Supplementary material for: Skin Cells’ Protection Against UVA-Induced Changes in Co-Cultured Keratinocytes–Fibroblasts’ Proteome and Released Signaling Proteins by 3-O-Ethyl Ascorbic Acid
Source: Int J Mol Sci. 2026 Jun 19;27(12):5551. doi: 10.3390/ijms27125551 (PMC13299177; doi:10.3390/ijms27125551)
Supplement: Supplementary file 1 [file ijms-27-05551-s001.zip › S1.xlsx]

## Sheet: Keratynocyty wyniki do analiz
Supplementary File S1. The IDs of the proteins that were identified and semi-quantified in UVA irradiated [15 J/cm2] or/and 3-O-ethyl ascorbic acid [EAA, 150 µM] treated in co-culture keratinocytes, fibroblasts, as well as culture medium. Data obtained using high-performance liquid chromatography system Ultimate 3000 (Dionex, Idstein, Germany) coupled Q Exactive HF mass spectrometer (Thermo Fishe…
	KERATINOCYTES																						FIBROBLASTS																						MEDIUM
	KCtr 1	KCtr 2	KCtr 3	KCtr 4	KCtr 5	KEAA 1	KEAA 2	KEAA 3	KEAA 4	KEAA 5	KUVA 1	KUVA 2	KUVA 3	KUVA 4	KUVA 5	KUVA+EAA 1	KUVA+EAA 2	KUVA+EAA 3	KUVA+EAA 4	KUVA+EAA 5			FCtr 1	FCtr 2	FCtr 3	FCtr 4	FCtr 5	FEAA 1	FEAA 2	FEAA 3	FEAA 4	FEAA 5	FUVA 1	FUVA 2	FUVA 3	FUVA 4	FUVA 5	FUVA+EAA 1	FUVA+EAA 2	FUVA+EAA 3	FUVA+EAA 4	FUVA+EAA 5			mCtr 1	mCtr 2	mCtr 3	mCtr 4	mCtr 5
ID	K Ctr	K Ctr	K Ctr	K Ctr	K Ctr	K EAA	K EAA	K EAA	K EAA	K EAA	K UVA	K UVA	K UVA	K UVA	K UVA	K UVA+EAA	K UVA+EAA	K UVA+EAA	K UVA+EAA	K UVA+EAA		ID	FCtr	FCtr	FCtr	FCtr	FCtr	FEAA	FEAA	FEAA	FEAA	FEAA	FUVA	FUVA	FUVA	FUVA	FUVA	FUVA+EAA	FUVA+EAA	FUVA+EAA	FUVA+EAA	FUVA+EAA		ID	mCtr	mCtr	mCtr	mCtr	mCtr
P02663	7655800000	3518500000	1347800000	5616900000	8888400000	844160000	2432600000	10822000000	7753400000	7074100000	9819000000	6842000000	965190000	4936900000	107730000	1656900000	8291600000	1656900000	403240000	5316100000		P1798	10000	10000	10000	10000	10000	20000	50000	50000	50000	50000	90000	90000	90000	90000	90000	50000	50000	50000	50000	2000000000		ABCC1	1.44E+07	1.15E+07	2.42E+06	2.42E+06	2.42E+06
Q9BQE3	206360000	412070000	3263800000	5055300	3263800000	103930000	6171200	3263800000	8845900	292110000	29974000	29974000	199830000	199830000	6882300	16607000	16607000	24828000	3263800000	3263800000		P7355	60000	60000	6000	5000	200000000	50000	60000	60000	3000000000	3000	9000	20000	100	3000000000	70000	30000	6000	70000	70000	2000000000		ACAN	3.89E+06	3.60E+06	2.30E+06	2.30E+06	2.99E+06
Q9Y4L1	150620000	118810000	3002700000	18333000	3002700000	91295000	5055300	3002700000	7836000	19924000	9649500	9649500	31132000	31132000	9649500	31132000	31132000	5055300	3002700000	3002700000		P4843	20000	20000	20000	20000	20000	80000	80000	20000	50000	4000	50000	50000	50000	1000	50000	20000	20000	20000	20000	1000000000		ALDH3A1	1.08E+07	8.64E+06	8.52E+05	7.81E+05	7.10E+05
Q13242	68323000	1743000000	1743000000	8628500	1743000000	3002700000	3899000	1743000000	3346800	4917200	1478500000	6572200	6572200	6572200	943900000	6572200	4463700000	137830000	1743000000	1743000000		Q5R1W8	70000	20000	1000	1000	90000000	8000	10000	10000	20000	3000	80000	20000	70000	20000	40000	30000	900	300000000	300000000	800000000		APO L3	6.70E+06	6.30E+06	6.22E+06	6.70E+06	4.10E+06
P16070	13996000	13996000	13996000	1478500000	1478500000	12685000	1478500000	1478500000	56462000	5055300	472820000	472820000	472820000	472820000	472820000	472820000	234160000	472820000	1478500000	1478500000		P31943	2000	2000	2000	2000	40000	70000	10000	8000	6000	300	50000	30000	30000	40000	20000	90000	90000	5000	5000	200000000		ARTN	1.53E+07	1.22E+07	3.20E+06	3.20E+06	3.20E+06
P26599	6314400	6314400	6314400	1478500000	1478500000	5840100	1478500000	1478500000	10435000	9707700	207800000	8490500	62920000	62920000	207800000	101960000	45792000	101960000	1478500000	1478500000		P68363	30000	30000	20000	1000	70000	20000	20000	40000	30000	10000	40000	10000	50000	30000	60000	5000	2000	2000	2000	100000000		BDNF	1.98E+07	1.40E+06	1.56E+06	1.43E+06	1.30E+06
P03956	4765400000	13967000	2952300	2952300	497820000	9190900	9423200	497820000	32398000	292110000	13050000	13050000	13050000	137830000	137830000	292110000	111740000	292110000	497820000	497820000		P11413	10000	10000	10000	10000	10000	3000000000	3000000000	3000000000	30000	30000	10000	50000	50000	50000	3000	60000	4000	4000	4000	2000000		BDNFa	4.14E+06	3.31E+06	2.65E+06	3.20E+06	1.50E+06
Q9XVN3	7655800000	497820000	497820000	19688000	497820000	614100000	3519500	497820000	112930000	8763300	207800000	6572200	29706000	32460000	634270000	32460000	22220000	112930000	497820000	497820000		P9211	8000	8000	8000	8000	4000	6000	6000	6000	30000	20000	70000	30000	30000	1000	1000	70000	70000	10000	10000	90000		BDNFs	2.20E+06	1.76E+06	3.12E+06	2.86E+06	2.60E+06
P62495	2934200	2934200	497820000	497820000	497820000	3002700000	497820000	497820000	13120000	2315800	201400000	8628500	201400000	201400000	201400000	13120000	13120000	2315800	497820000	497820000		P6314	20000	20000	20000	20000	10000	2000	3000	8000	40000	2000	40000	20000	90000	5000	20000	8000	8000	20000	20000	90000		BMP2	6.93E+06	5.54E+06	3.96E+06	3.63E+06	3.30E+06
Q63009	11607000	11607000	497820000	497820000	497820000	11413000	497820000	497820000	28948000	2480700	533780000	8628500	533780000	8628500	199830000	28948000	28948000	2480700	497820000	497820000		Q16658	10000	10000	10000	10000	50000	80000	80000	80000	5000	4000	50000	50000	20000	20000	50000	20000	20000	20000	20000	90000		BMP6	1.80E+07		2.00E+06	7.30E+07	1.00E+07
P07339	150620000	7375200	23749000	23749000	23749000	5055300	3005200	23749000	20307000	18303000	152340000	152340000	152340000	152340000	9377500	13262000	13262000	18303000	5055300	497820000		Q839	7000	7000	7000	5000	10000	3000000000	3000000000	40000	40000	40000	60000	50000	50000	6000	50000	1000	1000	1000	30000	90000		CAPN2	3.35E+05	3.10E+05	2.64E+06	2.42E+06	2.20E+06
P23526	4463700000	456070000	456070000	414200000	414200000	497820000	3005200	414200000	31631000	27504000	222280000	8628500	2315800	38236000	292110000	78084000	66653000	31631000	414200000	414200000		P48668	20000	20000	80000	80000	50000	70000	7000	60000	1000	1000	90000	90000	7000	7000	90000	60000	60000	10000	10000	90000		CCAR2	1.44E+06	1.15E+06	4.20E+06	4.20E+06	5.46E+06
Q16881	3002700000	412070000	412070000	18303000	412070000	497820000	2641000	412070000	4801300	4917200	562160000	9819000000	562160000	9819000000	1478500000	9819000000	8628500	4801300	412070000	412070000		P63243	10000	10000	10000	10000	7000	50000	50000	50000	40000	10000	50000	50000	50000	50000	90000	4000	4000	40000	40000	90000		CCT8	3.30E+06	2.80E+06	2.64E+06	2.42E+06	2.20E+06
Q9Y285	460180000	497820000	6812100	11379000	385470000	11379000	8763300	385470000	476650000	5791700	300330000	300330000	241000000	241000000	634270000	241000000	32460000	5791700	385470000	385470000		P48643	10000	10000	10000	10000	10000	90000	80000	40000	20000	20000	30000	7000	7000	7000	7000	40000	40000	40000	40000	90000		CK X4	5.85E+07	4.68E+07	1.56E+07	1.43E+07	1.30E+07
P30041	460180000	83372000	38769000	83372000	381770000	51464000	381770000	381770000	329500000	93969000	2238000000	2238000000	292110000	44729000	292110000	5907400	648050000	5907400	381770000	381770000		P3923	60000	60000	60000	60000	80000	90000	2000	2000	1000	10000	7000	7000	7000	7000	7000	5000	5000	5000	5000	90000		CKAP4	1.89E+07	1.51E+07	3.48E+06	3.19E+06	2.90E+06
P04844	103930000	9350300	9350300	9350300	299820000	9350300	4014300	299820000	442550000	224340000	533780000	43306000	13088000	165730000	13088000	776740	296880000	776740	299820000	299820000		F1QGH9	30000	30000	30000	30000	30000	100000	100000	100000	1000	1000	4000	40000	4000	4000	40000	10000	10000	10000	10000	90000		CSF1R	3.50E+06	1.40E+07	7.47E+06	5.00E+06	7.10E+06
Q9UKM9	614100000	3640900	4917200	22650000	22650000	4801300	4036400	22650000	19924000	3467100	236930000	6882300	236930000	236930000	35196000	19924000	19924000	19924000	4801300	292110000		P15121	10000	10000	20000	20000	20000	100000	10000	10000	70000	5000	7000	7000	7000	4000	7000	20000	20000	2000	2000	90000		ADD1	2.70E+06	2.16E+06	2.42E+06	2.42E+06
P34955	4463700000	7666100	7666100	38769000	285650000	29739000	285650000	285650000	51463000	269480000	22191000	22191000	22191000	22191000	22191000	7936600	288130000	7936600	285650000	285650000		P31948	30000	30000	30000	30000	30000	90000	70000	70000	1000	1000	20000	20000	20000	10000	20000	20000	20000	20000	20000	90000		ADD3	6.90E+06	2.30E+06	3.91E+06	3.90E+06	2.80E+06
P01009	12417000	12417000	12417000	217960000	217960000	11503000	217960000	217960000	19924000	37031000	263130000	263130000	19174000	263130000	263130000	23629000	23629000	19924000	217960000	217960000		Q16555	10000	10000	10000	10000	10000	90000	90000	90000	70000	70000	10000	10000	10000	30000	10000	2000	2000	2000	2000	80000		ADH5	2.43E+07	2.30E+06	4.24E+06	1.20E+06	5.20E+06
P62424	209290000	209290000	11921000	10316000	209290000	118810000	2053500	209290000	51417000	15494000	202250000	4463700000	202250000	10093000	202250000	497820000	19753000	497820000	209290000	209290000		A5A6J2	30000	30000	30000	30000	20000	90000	90000	90000	10000	10000	4000	4000	4000	4000	30000	30000	30000	30000	30000	80000		ADM	3.40E+06	4.40E+06	3.28E+07	3.90E+07	1.90E+07
P53999	72898000	4522900	24828000	200870000	200870000	3002700000	200870000	200870000	15161000	9190900	472820000	7971300	5153900	29651000	5153900	8025700	8025700	17743000	200870000	200870000		Q2878	30000	30000	30000	30000	30000	80000	90000	90000	5000	10000	80000	4000	80000	20000	4000	90000	90000	90000	90000	80000		AEBP1	5.85E+06	4.68E+06	3.20E+06	3.20E+06	3.20E+06
Q6SW46	91295000	9819000000	117290000	194130000	194130000	7655800000	4801300	194130000	5961800	31631000	199830000	9819000000	199830000	199830000	497820000	20821000	497820000	39176000	194130000	194130000		Q92499	10000	10000	10000	10000	30000	3000000000	3000000000	1000	1000	1000	10000	10000	7000	7000	20000	1000	1000	1000	1000	80000		AFP	1.20E+07	9.60E+06	2.60E+06	2.60E+06	2.60E+06
P06744	3263800000	234790000	6182100	134130000	347890000	157880000	251120000	126400000	380430000	134450000	308630000	531970000	70641000	103400000	70641000	278180000	75211000	278180000	9759900	179240000		P435	10000	10000	10000	10000	6000	80000	80000	80000	30000	30000	60000	60000	60000	60000	60000	70000	70000	70000	70000	80000		AHNAK	4.90E+06	3.92E+06	7.32E+06	6.71E+06	6.10E+06
P15497	614100000	217050000	3866100	50813000	1388500000	50813000	144900000	982130000	1564800000	707200000	2466300000	1262600000	127780000	1017000000	127780000	149900000	296720000	149900000	50813000	176520000		P4292	10000	10000	10000	10000	80000	20000	60000	60000	20000	2000	400	400	400	10000	400	40000	40000	30000	40000	80000		EEF1G	5.49E+07	4.39E+07	2.28E+06	2.09E+06	1.90E+06
P97351	117210000	117210000	64337000	152340000	152340000	73010000	152340000	152340000	18232000	3640900	254290000	8919900	197240000	254290000	533780000	197240000	200120000	197240000	152340000	152340000		P61978	3000	3000	3000	20000	100000	2000	2000	70000	20000	60000	7000	70000	70000	100	80000	40000	40000	10000	2000	80000		EGFLAM	7.47E+06	5.98E+06	3.90E+06	3.90E+06	3.90E+06
P35908	160830000	11902000	11902000	58879000	134060000	58879000	154570000	134060000	198820000	66081000	197240000	255530000	234370000	83086000	234370000	18101000	72560000	18101000	2416200	149370000		Q61	10000	10000	4000	4000	10000	1000	1000	1000	20000	100000	10000	10000	400	70000	50000	5000	5000	5000	5000	80000		EGFLAMa	6.40E+05	5.12E+05	2.80E+06	2.80E+06	2.80E+06
P02668	32630000	32630000	32630000	145220000	145220000	18729000	145220000	145220000	56462000	224340000	716520000	13088000	13088000	3724900	3724900	18698000	300330000	18698000	145220000	145220000		P738	20000	20000	20000	20000	20000	90000	90000	90000	90000	90000	80000	80000	80000	80000	80000	90000	90000	90000	90000	80000		EGFLAMb	1.10E+07	5.50E+06	5.20E+06	5.20E+06	6.76E+06
P21333	460180000	3860800	7092500	19924000	142990000	209290000	9190900	142990000	10059000	24828000	127780000	127780000	217960000	127780000	127780000	29521000	29521000	4801300	142990000	142990000		P3782	10000	10000	10000	10000	20000	100000	100000	100000	9000	20000	3000000000	3000000000	3000000000	1000	3000000000	70000	70000	70000	70000	80000		EGFR	4.41E+07	3.53E+07	3.20E+06	3.20E+06	3.20E+06
Q9UJZ1	10532000	10532000	129170000	129170000	129170000	10219000	129170000	129170000	39338000	1478500000	241000000	6936200	241000000	241000000	42703000	10392000	39338000	10392000	129170000	129170000		P62259	10000	10000	10000	10000	10000	70000	70000	70000	50000	70000	3000000000	3000000000	3000000000	70000	3000000000	8000	8000	8000	8000	80000		EGFRb	4.50E+07	6.80E+06	4.90E+06	4.90E+06	4.90E+06
P62318	3002700000	1390600000	54561000	1710200000	4982300000	81308000	355890000	1941400000	6484100000	2796300000	4463700000	492450000	4917200	628020000	4917200	130410000	1809100000	130410000	31003000	113550000		Q15366	10000	10000	10000	10000	10000	80000	70000	70000	10000	10000	2000	2000	2000	2000	2000	30000	30000	30000	30000	80000		EGFRa	3.60E+06	2.88E+06	1.13E+06	1.03E+06	9.40E+05
Q9UMS4	412070000	3583600	6947200	111740000	111740000	160830000	8763300	111740000	9939400	24828000	234370000	6747100	234370000	234370000	234370000	27504000	27504000	27504000	111740000	111740000		P6234	40000	40000	40000	40000	40000	3000000000	3000000000	3000000000	3000000000	20000	70000	70000	70000	1000	70000	70000	9000	9000	9000	80000		FGF13	1.08E+07	8.64E+06	1.56E+06	1.43E+06	1.30E+06
P40292	68323000	68323000	68323000	68323000	108740000	4463700000	10421000	108740000	18303000	6572200	236930000	236930000	236930000	236930000	236930000	28738000	28738000	4801300	108740000	108740000		P21333	2000	2000	50000	50000	8000	90000	600	600	40000	2000	90000	90000	90000	80000	40000	40000	40000	70000	70000	80000		FGF16	4.54E+06	4.20E+06	3.60E+06	3.30E+06	3.00E+06
P02666	219430000	40520000	45792000	54680000	116350000	54680000	15025000	50848000	91818000	19996000	37275000	302220000	107730000	302220000	37275000	638130000	205060000	638130000	54680000	103220000		Q98TF8	3000	3000	3000	3000	2000	90000	90000	90000	20000	3000	20000	20000	20000	4000	20000	30000	50000	50000	50000	70000		FGF2	1.08E+07	8.64E+06	2.30E+06	2.30E+06	2.30E+06
O75533	70838000	70838000	22821000	38769000	102300000	67103000	102300000	102300000	56462000	35120000	248320000	248320000	965190000	965190000	6572200	6677700	48486000	6677700	102300000	102300000		A5A6K9	50000	50000	2000	2000	50000	3000	10000	10000	4000	50000	400	20000	40000	20000	1000	20000	20000	30000	70000	70000		FGF5a	3.80E+06	2.90E+06	2.64E+06	2.64E+06	2.64E+06
P08865	52300000	52300000	52300000	54123000	97630000	46374000	97630000	97630000	87581000	18717000	72842000	2040100	13088000	27724000	2040100	27724000	295620000	27724000	97630000	97630000		P52597	40000	40000	40000	40000	40000	70000	70000	70000	70000	70000	60000	60000	60000	60000	50000	30000	2000	2000	2000	70000		FGFRL1	1.44E+07	1.15E+07	7.80E+06	7.80E+06	1.01E+07
O00232	1743000000	91099000	45792000	66010000	117810000	66010000	87921000	58037000	366050000	75165000	66648000	174870000	4917200	6572200	174870000	62110000	3083900	9190900	11474000	97039000		P42285	50000	50000	50000	50000	50000	90000	90000	90000	90000	90000	80000	80000	80000	80000	80000	90000	80000	80000	80000	70000		FUBP1	9.00E+06	1.10E+07	4.20E+06	4.20E+06	4.20E+06
A5A6I6	67103000	67103000	67103000	67103000	91295000	3263800000	9963200	91295000	7739500	18333000	2466300000	4639900	4639900	4639900	6572200	28089000	28089000	4639900	91295000	91295000		Q9UNX3	30000	30000	30000	30000	30000	3000000000	3000000000	3000000000	3000000000	3000000000	7000	20000	7000	7000	20000	7000	7000	7000	7000	70000		GRB10	4.97E+06	4.60E+06	4.68E+06	4.29E+06	3.90E+06
P55841	91295000	91295000	9886600	8763300	91295000	70838000	3899000	91295000	4917200	9534000	562160000	8490500	4463700000	8628500	4463700000	8628500	3640900	4917200	91295000	91295000		P62333	50000	50000	50000	50000	50000	70000	70000	70000	6000	6000	30000	30000	30000	30000	10000	20000	20000	20000	20000	70000		GRB10a	5.60E+06	4.40E+06	2.80E+06	2.80E+06	3.64E+06
Q6NZI2	117290000	117290000	117290000	8534600	77858000	102890000	77858000	77858000	116190000	44239000	460180000	460180000	460180000	460180000	41465000	3035600	102890000	3035600	77858000	77858000		P27816	30000	30000	30000	30000	80000	90000	20000	20000	20000	20000	40000	40000	40000	40000	40000	40000	40000	40000	40000	70000		BMP1	9.60E+05	7.68E+05	2.80E+06	2.80E+06	2.80E+06
P22234	412070000	74728000	28265000	74728000	305530000	74728000	305530000	74728000	200120000	71661000	62920000	62920000	62920000	11896000	62920000	11896000	40991000	11896000	74728000	74728000		Q6FI13	10000	10000	8000	2000	100	80000	80000	2000000000	200000000	200000000	50000	20000	1000	200000000	50000	80000	30000	6000	4000	70000		H1e	1.89E+06	1.51E+06	2.20E+06	2.20E+06	2.86E+06
Q9NR30	614100000	614100000	14553000	12181000	74413000	497820000	74413000	74413000	42334000	23219000	300330000	7654300	300330000	300330000	4917200	15943000	15943000	23907000	74413000	74413000		Q341	10000	10000	10000	10000	10000	90000	90000	90000	400	400	80000	80000	80000	80000	80000	10000	10000	10000	10000	70000		HBEGF	5.50E+06	1.70E+07	2.70E+06	3.30E+06	1.50E+06
P07099	456070000	117210000	64337000	6811600	64337000	219430000	64337000	64337000	15776000	5153900	190390000	4799300	111740000	4799300	190390000	130840000	198820000	130840000	64337000	64337000		P26599	1000	1000	1000	1000	5000	90000	90000	90000	90000	30000	40000	30000	30000	6000	30000	40000	40000	40000	40000	70000		HDGF	8.10E+07	1.60E+08	3.00E+06	3.00E+06	3.90E+06
Q14566	9350700	9350700	9350700	11379000	63938000	8863600	1379300	63938000	177330000	14199000	78084000	78084000	78084000	78084000	622210000	716520000	64550000	70641000	63938000	63938000		E9PAV3	60000	60000	60000	60000	20000	80000	80000	20000	20000	20000	90000	90000	3000000000	3000000000	90000	20000	300	300	300	70000		HEL-S-271	3.40E+06	2.72E+06	2.53E+06	2.53E+06	2.53E+06
P14625	11336000	11336000	56973000	56973000	56973000	10421000	56973000	56973000	25887000	28094000	17556000	17556000	79333000	79333000	17556000	18121000	25887000	18121000	56973000	56973000		P49411	10000	10000	10000	10000	10000	70000	70000	70000	80000	50000	30000	30000	20000	2000	30000	20000	20000	20000	20000	70000		HIF 1a	1.98E+07	3.50E+06	4.68E+06	4.29E+06	3.90E+06
P29692	46374000	46374000	46374000	26063000	56964000	32630000	56964000	56964000	9190900	23749000	12208000	3604900	379890000	3604900	12208000	3518400	64274000	3518400	56964000	56964000		O232	10000	10000	10000	10000	3000	70000	70000	70000	70000	70000	80000	80000	80000	80000	80000	5000	5000	5000	5000	60000		HIF 3a	2.25E+06	1.00E+07	3.12E+06	3.30E+06	2.10E+06
P49368	11413000	11413000	11413000	12181000	54722000	10532000	54722000	54722000	133720000	17652000	27957000	5153900	5153900	3640900	5153900	5153900	20515000	5153900	54722000	54722000		P35	9000	9000	10000	10000	60000	90000	70000	70000	40000	30000	20000	6000	4000	20000	4000	50000	50000	100	100	60000		HNRNPA2B1		3.20E+06	3.30E+06	3.30E+06	3.30E+06
P11021	4765400000	9886600	9886600	1320000000	331870000	1320000000	761740000	331870000	101000000	286370000	91749000	1927000000	137830000	20834000	1927000000	66613000	32498000	66613000	70838000	48827000		P23526	30000	30000	30000	30000	30000	90000	90000	90000	100000	100000	10000	10000	10000	10000	10000	3000	3000	3000	3000	60000		HNRPU	1.08E+06	5.50E+06	2.80E+06	2.80E+06	2.80E+06
Q9HB71	359170000	9350700	412070000	412070000	48301000	412070000	8763300	48301000	23907000	5055300	35063000	35063000	379890000	379890000	16470000	40123000	40123000	5055300	48301000	48301000		A5A6N7	10000	10000	10000	10000	100	30000	30000	30000	2000	2000	10000	4000	4000	50000	4000	30000	30000	50000	50000	60000		HSP90	1.60E+08	1.60E+08	7.45E+06	3.00E+06
P13647	72898000	14823000	1974500	14823000	279450000	14823000	73677000	279450000	103800000	15741000	23775000	108860000	13050000	60285000	13050000	25431000	25431000	25431000	45792000	47531000		A5A6M3	30000	30000	30000	30000	30000	70000	70000	70000	70000	70000	20000	400	20000	20000	90000	30000	30000	30000	30000	60000		IGF2BP2	1.40E+06	1.30E+06	2.10E+06	2.10E+06	2.10E+06
P62847	412070000	412070000	14291000	11921000	46093000	246940000	46093000	46093000	57189000	17833000	18141000	18141000	18141000	18141000	18141000	20307000	14425000	20307000	46093000	46093000		Q5R1W9	10000	10000	70000	70000	20000	60000	700	700	10000	10000	20000	20000	20000	8000	10000	3000	6000	900	900	60000		IGF2BP3	2.27E+06	2.10E+06	1.32E+06	1.21E+06	1.10E+06
P23528	118810000	118810000	45792000	45792000	45792000	103930000	45792000	45792000	8763300	48385000	26809000	26809000	562160000	562160000	26809000	562160000	142010000	562160000	45792000	45792000		P8133	1000	1000	8000	8000	10000	50	20000	20000	40000	6000	50000	50000	50000	40000	50000	20000	20000	40000	40000	60000		IGFBP2	2.30E+07	2.40E+07	1.40E+06	2.50E+07	6.00E+06
P61313	72898000	72898000	23749000	23749000	44665000	67103000	44665000	44665000	29059000	9350300	236930000	6572200	4869800	37789000	6572200	19924000	19924000	19924000	44665000	44665000		Q14315	10000	10000	60000	60000	60000	90000	70000	70000	600	80000	10000	10000	60000	10000	10000	6000	6000	60000	60000	60000		IGFBP3	2.70E+06	3.30E+06	1.14E+07	8.70E+06	1.00E+07
P81644	589180000	19615000	3475400	36529000	70036000	2493200	106060000	10927000	231170000	28403000	49016000	458820000	202250000	43942000	202250000	59014000	249010000	59014000	2493200	40273000		P1426	400	400	20000	20000	60000	3000	10000	10000	30000	5000	40000	40000	80000	2000	40000	20000	20000	10	10	60000		IGFBP3a	8.70E+06	8.10E+06	3.20E+06	3.20E+06	3.20E+06
P38159	246940000	246940000	12181000	11310000	39541000	219430000	39541000	39541000	7946700	16474000	37532000	37532000	41210000	41210000	37532000	91818000	56462000	91818000	39541000	39541000		Q9CPT4	50000	50000	50000	50000	50000	90000	90000	90000	20000	2000	3000000000	3000000000	3000000000	2000	3000000000	60000	60000	60000	60000	60000		IGFBP4		6.16E+06	3.80E+06	3.80E+06	3.80E+06
P83778	377260000	377260000	13314000	11379000	39060000	235560000	39060000	39060000	80212000	17619000	40942000	40942000	14425000	40942000	5501700	14425000	34987000	14425000	39060000	39060000		A5A6H4	100000	100000	100000	30000	2000	70000	70000	10000	10000	9000	40000	60000	60000	10000	1000	7000	7000	7000	7000	60000		IGFBP6	1.70E+07	1.30E+07	3.14E+06	3.20E+06	2.20E+06
Q09028	35717000	37304000	38769000	38769000	31094000	38769000	31094000	38769000	46001000	46639000	31974000	6811600	6811600	6811600	28195000	6811600	20746000	6811600	38769000	38769000		P1384	30000	30000	30000	30000	30000	3000000000	100000	100000	80000	80000	50000	30000	30000	30000	30000	2000	9000	9000	9000	60000		COL3A1	3.40E+07	1.10E+08	4.27E+07	6.30E+07
O75369	497820000	4579700	8898700	1204000000	37490000	235560000	9190900	37490000	10208000	981390	25039000	25039000	9649500	25039000	25039000	716520000	28670000	716520000	37490000	37490000		P18669	2000	2000	2000	2000	4000	10000	10000	90	2000	1000	90000	90000	90000	60000	40000	70000	70000	70000	80000	60000		COL4A1	6.16E+06	5.70E+06		6.90E+05	6.90E+05
P15586	497820000	497820000	14373000	12094000	35160000	456070000	35160000	35160000	26175000	21385000	7570200	7570200	126180000	7570200	7570200	126180000	9190900	9190900	35160000	35160000		P5233	10000	10000	10000	10000	10000	90000	90000	90000	50000	50000	4000	4000	4000	4000	4000	80000	80000	80000	80000	60000		COL4A2	8.55E+06	6.84E+06	3.63E+06	3.63E+06	3.63E+06
P62851	1024000000	22821000	22821000	32952000	58363000	32952000	58363000	32952000	30011000	133500000	10545000	10545000	10545000	10545000	10545000	3166200	26266000	3166200	32952000	32952000		Q15233	2000	2000	2000	2000	2000	70000	70000	70000	2000	900	30000	30000	30000	2000	30000	80000	80000	80000	80000	50000		COL5A1	4.20E+07	1.80E+07	2.16E+06	1.98E+06	1.80E+06
P18124	497820000	497820000	497820000	24828000	31857000	412070000	31857000	31857000	9260000	23749000	300330000	300330000	2315800	300330000	379890000	22220000	22220000	7960200	31857000	31857000		P81644	30000	30000	30000	30000	20000	70000	70000	90000	60000	6000	30000	20000	20000	30000	10000	90000	90000	20000	20000	50000		COL5A2	3.40E+08	3.40E+08	3.08E+06	3.08E+06	3.08E+06
Q13162	412070000	10421000	497820000	497820000	31686000	497820000	9190900	31686000	25485000	217960000	2238000000	6703700	6703700	6703700	6572200	217960000	28670000	217960000	31686000	31686000		P6281	10000	10000	10000	10000	30000	80000	90000	90000	70000	10000	80000	7000	90000	20000	7000	4000000000	4000000000	4000000000	4000000000	50000		COL5A3	7.65E+06	6.12E+06	3.41E+06	3.41E+06	3.41E+06
Q7TMK9	4579700	4579700	30181000	30181000	30181000	3860800	30181000	30181000	129170000	2988000	379890000	379890000	379890000	379890000	35196000	126180000	142010000	126180000	30181000	30181000		P25789	10000	10000	10000	10000	5000	80000	90000	80000	1000	20000	4000	4000	4000	10000	4000	60000	30000	30000	30000	50000		COL6A1	2.61E+06	2.09E+06	2.31E+06	2.31E+06	2.31E+06
P63164	150620000	21281000	21281000	28265000	44320000	28265000	44320000	28265000	18232000	51358000	506350000	506350000	8411200	8411200	506350000	8411200	18232000	8411200	28265000	28265000		P12956	3000	3000	3000	3000	3000	100000	100000	100000	30000	2000	30000	9000	9000	9000	50000	60000	70000	70000	70000	50000		COL6A2	2.61E+06	2.09E+06	2.31E+06	2.31E+06	2.31E+06
Q05639	219430000	219430000	27894000	27894000	27894000	160830000	27894000	27894000	19803000	15617000	200870000	8554100	8554100	200870000	4917200	8554100	8554100	19803000	27894000	27894000		P4972	10000	10000	10000	10000	10000	400	7000	7000	7000	200	60000	60000	60000	60000	60000	2000000000	50000	50000	50000	50000		COL18A1	3.51E+06	2.81E+06	2.80E+06	2.80E+06	2.80E+06
P11216	13730000	14373000	14373000	27894000	113080000	27894000	113080000	27894000	310780000	12434000	125910000	4582900	127780000	14482000	4582900	14482000	35466000	14482000	27894000	27894000		P162	10000	10000	10000	10000	10000	90000	90000	90000	10000	10000	40000	40000	40000	40000	40000	30000	30000	30000	30000	50000		COL1A1	4.77E+06	3.82E+06	8.14E+06	9.70E+06
Q7ZWJ4	206360000	4801300	3166500	19924000	3166500	497820000	17716000	19924000	34637000	58161000	37481000	37481000	943900000	943900000	4183700	41210000	41210000	9190900	497820000	27894000		P22314	1000	1000	1000	1000	20000	90000	90000	10000	70000	10000	2000	3000	3000	40000	70000	10000	10000	10000	10000	50000		COL1A2	4.59E+07	3.67E+07	9.96E+06	9.13E+06	8.30E+06
P62308	70838000	3002700000	3002700000	27755000	27755000	3263800000	4639900	27755000	4639200	217960000	1478500000	1478500000	1478500000	1478500000	1478500000	1478500000	147930000	1478500000	27755000	27755000		P12814	4000	4000	30000	30000	3000	60000	5000	5000	800	3000	5000	6000	6000	7000	6000	30000	90000	100	100	50000		Importin 4	1.53E+07	1.22E+07	6.60E+06	6.05E+06	5.50E+06
Q99623	11503000	11503000	11503000	27504000	27504000	11336000	27504000	27504000	194130000	18303000	472820000	472820000	126180000	126180000	4917200	194130000	524460000	194130000	27504000	27504000		P62424	90000	90000	90000	90000	1000	100000	100000	20000	20000	20000	70000	70000	70000	2000	70000	20000	20000	20000	20000	50000		CTSC	2.70E+07	3.80E+07	7.34E+06	6.70E+06	5.70E+06
P01137	4917200	4917200	6938200	27504000	16636000	4579700	16636000	27504000	17546000	200870000	186680000	207080000	9649500	207080000	207080000	4639900	4639900	6938200	27504000	27504000		P46776	20000	20000	20000	20000	20000	90000	90000	90000	90000	90000	90000	90000	90000	4000	90000	10000	10000	10000	10000	50000		KCTD12	7.29E+06	5.83E+06	3.30E+06	3.30E+06	3.30E+06
Q99460	4970700	7019700	6938200	27504000	74448000	27504000	74448000	27504000	78146000	2988000	308630000	7960200	7375200	7375200	7106300	2988000	2988000	2988000	27504000	27504000		P6748	80000	80000	80000	500	40000	70000	70000	2000	5000	6000	40000	7000	7000	7000	10000	10000	10000	10000	600	50000		KCTD14	5.13E+07	1.60E+06	1.73E+07	2.40E+07	7.60E+06
P31943	614100000	5055300	23749000	26175000	26175000	377260000	26175000	26175000	10973000	3640900	190390000	7654300	405500000	7654300	190390000	7654300	7654300	7654300	26175000	26175000		P22626	3000	3000	3000	40000	40000	70000	70000	50000	1000	10000	400	30000	30000	1000	2000	30000	30000	30000	10000	50000		KCTD5	1.08E+07	8.64E+06	2.16E+06	1.98E+06	1.80E+06
P31039	117210000	117210000	6855200	26175000	26175000	108740000	26175000	26175000	2648600	10541000	199830000	7987800	41210000	41210000	41210000	2648600	2648600	2648600	26175000	26175000		P62249	100000	100000	100000	100000	20000	80000	80000	20000	40000	60000	20000	20000	20000	20000	40000	20000	20000	20000	70000	50000		KITLG	4.41E+07	3.53E+07	1.68E+06	1.54E+06	1.40E+06
Q92688	18729000	18729000	6855200	26175000	26175000	17759000	26175000	26175000	6855200	405500000	379890000	7987800	562160000	562160000	943900000	4639900	4639900	6855200	26175000	26175000		O7539	20000	20000	20000	20000	20000	80000	80000	100000	100000	30000	50000	50000	50000	50000	50000	100000	50000	50000	50000	50000		LDHB	1.44E+07	1.15E+07	2.42E+06	2.42E+06	2.42E+06
Q8WVM8	6085200	6085200	7739500	26175000	21737000	5791700	21737000	26175000	10588000	111740000	405500000	8168800	622210000	622210000	5501700	4917200	4917200	7739500	26175000	26175000		A5A6P1	10000	10000	10000	10000	10000	100000	100000	100000	100000	100000	60000	60000	60000	60000	60000	2000	2000	2000	2000	50000		LEPR	1.10E+07	5.70E+06	9.48E+05	8.69E+05	7.90E+05
P08621	497820000	497820000	26063000	26063000	26063000	412070000	10219000	26063000	18303000	23907000	2466300000	2466300000	137830000	2466300000	2466300000	8341100	8341100	18303000	26063000	26063000		P2769	10000	50000	300	60000	1000	60000	200000000	1000	600	400000000	10000	80000	20000	300	30000	30000	1000	3000000000	80000	50000		LEPRE1	5.50E+06	1.10E+07	3.70E+06	3.90E+06	2.50E+06
P09936	460180000	3899000	3899000	4917200	3899000	3005200	26063000	4917200	13278000	7529700	2238000000	2238000000	8490500	2238000000	301570000	64550000	64550000	13278000	3005200	26063000		P49368	40000	40000	40000	40000	40000	4000	4000	4000	20000	20000	80000	80000	80000	10000	80000	40000	3000000000	3000000000	3000000000	50000		LEPREL1	1.08E+07	8.64E+06	6.48E+06	5.94E+06	5.40E+06
P27661	4765400000	4765400000	25887000	25887000	25887000	1743000000	25887000	25887000	58224000	28738000	460180000	460180000	254290000	460180000	460180000	254290000	116190000	254290000	25887000	25887000		P387	9000	9000	9000	9000	2000	70000	70000	1000	20000	50000	90000	90000	90000	40000	90000	1000	1000	1000	1000	50000		LEPREL2	1.98E+06	1.58E+06	1.67E+07	1.80E+07	1.10E+07
Q98TF8	7092500	7092500	7092500	25811000	25811000	6947200	25811000	25811000	5986900	19688000	152340000	7359400	327420000	327420000	562160000	197240000	611500000	197240000	25811000	25811000		Q64478	4000	4000	4000	1000	60000	3000000000	3000000000	10000	5000	9000	4000	30000	3000000000	70000	30000	7000	7000	80000	20000	50000		LEPREL4	1.71E+07	1.37E+07	2.60E+06	2.60E+06	2.60E+06
P15864	359170000	359170000	6572200	25431000	25431000	117290000	25431000	25431000	3997700	67377000	830230000	830230000	17625000	830230000	830230000	3997700	3997700	6572200	25431000	25431000		P29692	70000	70000	70000	70000	10000	70000	70000	1000	30000	30000	80000	80000	7000	7000	80000	1000	1000	1000	1000	40000		LTBP1	5.22E+06	4.18E+06	3.20E+06	3.20E+06	3.20E+06
Q8T3U2	412070000	412070000	6572200	24828000	24828000	219430000	8319200	24828000	6572200	23332000	207080000	3640900	202250000	202250000	78772000	4072900	4072900	6572200	24828000	24828000		P62913	20000	20000	20000	20000	20000	80000	80000	8000	30000	20000	2000	2000	40000	40000	8000	8000	8000	8000	8000	40000		MDK	2.25E+07	1.80E+07	2.64E+06	2.42E+06	2.20E+06
P31942	235560000	235560000	6572200	24828000	24828000	150620000	7375200	24828000	2315800	2498900	194130000	7960200	2315800	2315800	7960200	2315800	2315800	2315800	24828000	24828000		P1885	30000	30000	30000	30000	30000	90000	90000	90000	90000	30000	4000	4000	4000	4000	4000	40000	40000	40000	40000	40000		NCL	2.07E+06	1.66E+06	2.50E+06	2.50E+06	2.50E+06
P34932	13967000	13967000	24828000	24828000	24828000	12417000	24828000	24828000	15942000	17743000	32737000	32737000	32737000	13905000	32737000	13905000	13905000	19688000	24828000	24828000		P53999	40000	40000	40000	40000	40000	80000	80000	80000	80000	80000	60000	60000	60000	60000	60000	80000	3000000000	3000000000	3000000000	40000		NGF	2.43E+06	3.40E+06	8.20E+06	2.50E+08	1.40E+08
A5A6H5	17201000	17201000	6085200	24648000	24648000	13996000	24648000	24648000	3838700	170310000	4463700000	4463700000	4463700000	2466300000	9649500	3838700	3838700	6085200	24648000	24648000		P31327	40000	40000	40000	400	400	90000	80000	4000	4000	4000	4000	10000	30000	30000	10000	3000	3000	3000	2000	40000		CYB5R3	9.90E+06	7.92E+06	2.80E+06	2.80E+06	2.80E+06
P46778	73010000	73010000	5153900	23907000	23907000	68323000	23907000	23907000	1406500	36958000	2238000000	4917200	8190400	4639900	4917200	1406500	1406500	1406500	23907000	23907000		P41361	10000	10000	20000	20000	20000	90000	30000	30000	30000	30000	400	400	400	400	400	40000	30000	3000	3000	40000		CYBRD1	1.10E+07	5.70E+06	6.96E+06	6.38E+06	5.80E+06
P22626	15225000	15225000	5153900	23907000	23907000	13967000	23907000	23907000	3724900	37031000	248320000	8748600	3724900	3724900	8748600	3724900	3724900	5153900	23907000	23907000		P599	20000	20000	20000	20000	8000	70000	70000	70000	30000	10000	20000	20000	20000	20000	90000	2000000000	2000000000	2000000000	2000000000	40000		CYFIP1	9.70E+06	1.10E+07	6.49E+06	9.20E+06	2.70E+06
P62750	497820000	3083900	3083900	19924000	3083900	38769000	4917200	19924000	27894000	3228500	8411200	8411200	8411200	8411200	8411200	6882300	6882300	3228500	38769000	23907000		Q72	20000	20000	20000	20000	20000	80000	80000	30000	5000	3000	70000	70000	4000	3000	70000	30000	30000	30000	30000	40000		CYR61	4.80E+06	3.84E+06	2.50E+06	2.50E+06	3.25E+06
Q86U42	118810000	103930000	497820000	23749000	23749000	72898000	5055300	23749000	7610800	194130000	6747100	6747100	78084000	78084000	6936200	9377500	9377500	21385000	23749000	23749000		P46783	5000	5000	5000	5000	8000	70000	70000	30000	4000	10000	80000	60000	60000	30000	60000	30000	30000	30000	30000	40000		DAG1	1.44E+07	1.15E+07	1.35E+06	4.50E+05	1.60E+06
Q9Y520	117290000	102890000	21158000	23749000	23749000	70838000	23749000	23749000	7281500	4801300	202250000	4917200	18333000	18333000	4917200	18333000	18333000	18333000	23749000	23749000		P6296	40000	40000	40000	40000	20000	90000	90000	90000	300	300	10000	10000	10000	20000	10000	90000	90000	90000	90000	40000		DARS	1.89E+07	1.51E+07	2.53E+06	2.53E+06	2.53E+06
P05198	6342600	6342600	5055300	23749000	23749000	6085200	23749000	23749000	58224000	981390	200870000	9344600	9344600	9344600	8490500	58224000	58224000	4639900	23749000	23749000		P27797	10000	10000	60000	60000	20000	5000	80000	80000	50000	60000	4000	200	200	90000	200	10000	10000	50000	50000	40000		DBI	1.35E+07	1.08E+07	2.40E+06	2.20E+06	2.00E+06
P12763	7095300	53512000	27894000	2416200	59803000	2416200	27265000	49697000	90324000	60984000	36466000	2315800	2315800	497820000	405500000	34048000	34048000	4639900	2416200	23642000		P1219	9000	9000	9000	9000	9000	100000	100000	100000	30000	2000	20000	20000	20000	30000	20000	40000	40000	40000	40000	40000		DBN1	1.20E+07	2.30E+07	1.16E+07	1.30E+07	7.30E+06
Q9Y2W1	91295000	91295000	5055300	23332000	23070000	70838000	23070000	23070000	61449000	36992000	204430000	5501700	46861000	46861000	46861000	61449000	61449000	4801300	23070000	23070000		A5A6M2	8000	8000	5000	5000	5000	10000	10000	10000	10000	40000	20000	2000	2000	70000	10000	30000	30000	10000	10000	40000		DBNL	2.27E+06	2.10E+06	2.31E+06	2.31E+06	2.31E+06
P24752	17786000	17786000	17786000	14291000	22943000	17201000	22943000	22943000	31724000	26871000	46330000	3495700	556740000	556740000	3495700	556740000	45792000	556740000	22943000	22943000		P3154	3000	3000	3000	3000	3000	70000	70000	70000	70000	70000	400	400	400	400	400	3000	3000	3000	3000	40000		OGFRL1	4.20E+07	1.80E+07	3.20E+06	3.20E+06	3.20E+06
P38646	497820000	1154400	4917200	22650000	22650000	9819000000	22650000	22650000	981390	2959200	145220000	7106300	8190400	4639900	7106300	981390	981390	981390	22650000	22650000		P35579	9000	9000	9000	9000	9000	100000	100000	4000000000	2000	50000	30000	30000	30000	30000	30000	4000000000	4000000000	50000	50000	40000		PABPC4	1.08E+07	8.64E+06	7.45E+06	3.00E+06	8.50E+06
P40926	110630000	110630000	22650000	22650000	22650000	102890000	22650000	22650000	6855200	10465000	126500000	6747100	3724900	3724900	4183700	19803000	19803000	19803000	22650000	22650000		P5454	9000	9000	10000	10000	3000	10000	30000	30000	10000	2000000000	600	600	600	10000	600	30000	30000	20000	20000	40000		PAFAH1B2	4.23E+06	3.38E+06	6.60E+06	6.05E+06	5.50E+06
Q92945	412070000	10219000	4917200	22650000	6226200	497820000	6226200	22650000	25005000	4917200	16772000	16772000	24059000	24059000	533780000	3724900	3724900	4917200	22650000	22650000		Q9UBF2	8000	8000	8000	8000	40000	80000	80000	70000	10000	90000	3000000000	3000000000	30000	8000	3000000000	70000	70000	70000	70000	40000		PDGFA	3.50E+06	1.40E+07	7.47E+06	5.00E+06	7.10E+06
P17931	110630000	3172100	23907000	23907000	23907000	4639900	27894000	23907000	7739500	39946000	327420000	327420000	13341000	327420000	327420000	7739500	7739500	7739500	4639900	22650000		P5479	40000	40000	40000	40000	40000	80000	80000	80000	80000	90000	90000	90000	90000	90000	90000	5000	10000	10000	10000	40000		PDGFC	1.40E+06	1.30E+06	2.30E+06	2.30E+06	2.30E+06
Q9D2U9	456070000	456070000	22519000	22519000	22519000	246940000	8898700	22519000	7375200	31631000	194130000	194130000	379890000	379890000	292110000	7375200	7375200	7375200	22519000	22519000		P49419	8000	8000	8000	8000	8000	80000	80000	2000000000	2000000000	2000000000	400	400	400	400	400	2000000000	2000000000	2000000000	2000000000	40000		PDGFRA	2.61E+06	1.30E+05	3.96E+06	3.63E+06	3.30E+06
Q9Y2T3	412070000	412070000	22519000	22519000	22519000	117210000	22519000	22519000	6582800	15799000	207080000	5791700	47140000	47140000	47140000	19688000	19688000	19688000	22519000	22519000		P62263	20000	20000	20000	20000	20000	80000	70000	70000	70000	70000	70000	70000	70000	70000	70000	60000	60000	60000	60000	40000		PDIA4	2.61E+06	2.09E+06	2.31E+06	2.31E+06	2.31E+06
Q7Z406	103930000	103930000	4639900	22519000	22519000	91295000	22519000	22519000	20806000	38578000	497820000	8490500	497820000	497820000	9819000000	54123000	54123000	8763300	22519000	22519000		P26641	50000	50000	1000	1000	6000	60000	60000	60000	8000	5000	90000	90000	90000	800	90000	20000	20000	50000	50000	40000		PGF	2.61E+06	2.09E+06	2.31E+06	2.31E+06	2.31E+06
P06733	68323000	68323000	22519000	22519000	22519000	52300000	22519000	22519000	17743000	33304000	197240000	197240000	137830000	197240000	197240000	12162000	12162000	17743000	22519000	22519000		P48735	40000	40000	40000	40000	40000	70000	70000	70000	70000	80000	40000	40000	40000	40000	40000	5000	5000	5000	5000	40000		Phosphoserine aminotransferase	3.51E+06	2.81E+06	2.80E+06	2.80E+06	2.80E+06
P02662	9819000000	614100000	614100000	3228500	20806000	1024000000	3538700	20806000	126500000	5055300	830230000	8190400	3083900	2315800	965190000	2315800	1478500000	126500000	20806000	20806000		O43324	60000	60000	60000	60000	60000	100000	90000	40000	40000	40000	3000000000	3000000000	3000000000	3000000000	3000000000	40000	40000	40000	40000	30000		PS1TP5BP1	4.77E+06	3.82E+06	8.14E+06	9.70E+06	4.70E+06
Q14103	117290000	3083900	3228500	20806000	39626000	3228500	39626000	20806000	56903000	3229900	36351000	36351000	36351000	36351000	8190800	7960200	7960200	3229900	20806000	20806000		Q15365	30000	30000	30000	30000	30000	3000000000	3000000000	3000000000	3000000000	3000000000	40000	20000	40000	20000	20000	10000	10000	10000	10000	30000		PSMD1	4.59E+07	3.67E+07	9.96E+06	9.13E+06	8.30E+06
O75390	4463700000	5840100	10421000	2988000	19924000	497820000	9886600	19924000	12113000	1478500000	9318700	9318700	6572200	6572200	19174000	107730000	716520000	107730000	19924000	19924000		Q9UHD8	8000	8000	8000	8000	50000	80000	80000	80000	300	300	60000	60000	20000	30	60000	10000	10000	10000	10000	30000		PSMD8	9.90E+06	7.92E+06	2.80E+06	2.80E+06	2.80E+06
Q13247	117210000	91295000	412070000	3083900	19924000	68323000	5055300	19924000	7096600	5055300	9080300	9080300	9080300	9080300	830230000	9080300	2315800	126500000	19924000	19924000		P51665	40000	40000	40000	40000	40000	80000	80000	80000	80000	80000	30000	30000	30000	30000	30000	100000	100000	100000	100000	30000		PTBP1	1.10E+07	5.70E+06	6.96E+06	6.38E+06	5.80E+06
P19105	1743000000	1743000000	12717000	2243300	19924000	614100000	19924000	19924000	56462000	23492000	53090000	9330100	497820000	497820000	53090000	497820000	56462000	497820000	19924000	19924000		P5229	4000	4000	4000	4000	40000	70000	70000	70000	70000	70000	20000	20000	80000	80000	10000	70000	5000	5000	5000	30000		FGB	9.70E+06	1.10E+07	6.49E+06	9.20E+06	2.70E+06
P21796	139040000	117290000	9819000000	2547600	19924000	73010000	19924000	19924000	7669000	25811000	292110000	292110000	292110000	292110000	254290000	222280000	222280000	1920300	19924000	19924000		P6238	70000	70000	70000	70000	70000	100000	90000	90000	90000	90000	2000	2000	2000	2000	2000	90000	20000	20000	20000	30000		FBN1	4.80E+06	3.84E+06	2.50E+06	2.50E+06	3.25E+06
P11499	19200000	19200000	19200000	32952000	19200000	17786000	3640900	19200000	26708000	414200000	4463700000	1440000	126180000	1440000	4463700000	414200000	64337000	414200000	19200000	19200000		P2668	10000	10000	10000	10000	10000	70000	70000	70000	70000	70000	400	400	400	400	400	2000	10000	10000	10000	30000		RNH1	1.44E+07	1.15E+07	1.35E+06	4.50E+05	1.60E+06
P37802	160830000	359170000	18303000	6572200	18303000	102890000	18303000	18303000	8090700	26388000	7654300	7654300	3640900	7654300	6572200	10465000	10465000	23907000	18303000	18303000		Q14974	1000	1000	1000	1000	100000	80000	80000	80000	20000	20000	50000	40000	40000	1000	40000	40000	40000	40000	40000	30000		RPL12	1.89E+07	1.51E+07	2.53E+06	2.53E+06	2.53E+06
O14979	3263800000	412070000	412070000	19924000	18085000	497820000	2952300	18085000	22191000	23332000	497820000	497820000	19174000	497820000	497820000	4463700000	497820000	22191000	18085000	18085000		P46821	8000	8000	8000	8000	8000	80000	80000	80000	80000	80000	50000	50000	50000	50000	50000	3000	3000	3000	3000	30000		RPL9	1.35E+07	1.08E+07	2.40E+06	2.20E+06	2.00E+06
P62995	102890000	102890000	26671000	54123000	17910000	73010000	17910000	17910000	51249000	37822000	29424000	29424000	202250000	202250000	202250000	202250000	9190900	9190900	17910000	17910000		P62894	2000000000	2000000000	2000000000	2000000000	2000000000	80000	70000	1000	1000	1000	40000	40000	40000	40000	40000	1000	20000	20000	20000	30000		RPS5	1.10E+07	5.70E+06	9.48E+05	8.69E+05	7.90E+05
Q15233	73010000	981390	1260700	981390	17878000	497820000	17878000	17878000	37861000	9358700	8190800	8190800	8190800	8190800	24059000	112930000	112930000	1406500	17878000	17878000		P6744	40000	40000	40000	40000	40000	3000000000	3000000000	30000	40000	300	90000	90000	90000	5000	90000	30000	30000	30000	30000	30000		SET	5.50E+06	1.10E+07	3.70E+06	3.90E+06	2.50E+06
P23246	17759000	17759000	17759000	7529700	17759000	15225000	17759000	17759000	64337000	152340000	241000000	241000000	405500000	241000000	241000000	241000000	335220000	241000000	17759000	17759000		P5455	5000	5000	5000	5000	60000	70000	70000	3000	3000	3000	80000	80000	80000	80000	20000	3000	3000	3000	3000	30000		TARS	1.08E+07	8.64E+06	6.48E+06	5.94E+06	5.40E+06
Q14145	110630000	19924000	981390	19924000	5791700	73010000	19924000	5791700	39523000	1260700	7960200	7960200	7960200	7960200	24588000	39523000	39523000	1260700	19924000	17743000		Q99KQ4	20000	20000	20000	20000	20000	70000	70000	60000	50000	300	400	10000	10000	30000	50000	60000	60000	500	100	30000		TGF a	1.08E+07	8.64E+06	1.56E+06	1.43E+06	1.30E+06
P04083	117210000	589180000	589180000	589180000	9819000000	72898000	13996000	9819000000	8763300	6882300	222280000	222280000	39948000	111740000	111740000	10093000	8763300	8763300	13996000	17743000		P47755	50000	50000	50000	50000	20000	80000	80000	1000	40000	9000	40000	40000	40000	30000	40000	1000	1000	70000	70000	30000		TGFB1	5.80E+06	7.60E+06	2.00E+06	2.00E+06	2.60E+06
O75607	9819000000	6314400	17743000	17743000	17743000	589180000	17743000	17743000	13262000	26175000	23246000	23246000	107730000	23246000	4917200	9939400	9939400	22650000	17743000	17743000		P33991	20000	20000	20000	20000	20000	90000	90000	90000	90000	90000	20000	20000	20000	20000	70000	30000	9000	9000	9000	30000		TGFB2	9.90E+06	7.92E+06	2.80E+06	2.80E+06	2.80E+06
Q1LVE8	4765400000	497820000	497820000	31631000	17546000	589180000	3166800	17546000	101130000	405500000	24059000	24059000	24059000	24059000	327420000	3640900	32848000	101130000	17546000	17546000		P78417	7000	7000	7000	7000	30000	90000	10000	10000	60000	6000	20000	20000	2000	60000	20000	10000	10000	10000	10000	30000		TGFB3	1.10E+07	5.70E+06	6.96E+06	6.38E+06	5.80E+06
P61289	4463700000	4463700000	9190900	14291000	15118000	1743000000	9423200	15118000	21725000	7263000	241000000	6703700	6882300	3724900	6703700	126500000	177330000	126500000	15118000	15118000		P23381	30000	30000	30000	30000	30000	90000	90000	90000	200	200	3000000000	3000000000	3000000000	3000000000	3000000000	10000	60000	60000	60000	30000		TGFBR3	4.80E+06	3.84E+06	2.50E+06	2.50E+06	3.25E+06
Q00610	7039400	7039400	19924000	5791700	15014000	6936200	15014000	15014000	15316000	1260700	145220000	7654300	18141000	145220000	180970000	18141000	18141000	18141000	15014000	15014000		P1588	20000	20000	20000	20000	20000	80000	80000	80000	80000	80000	7000	7000	7000	7000	7000	5000	5000	5000	5000	30000		TNF 13	1.44E+07	1.15E+07	1.35E+06	4.50E+05	1.60E+06
O15523	5791700	5791700	7654300	129170000	129170000	5153900	19924000	129170000	7654300	5055300	506350000	83624000	9649500	83624000	4917200	4801300	4801300	7654300	3519500	14373000		P3598	200	70000	40000	40000	1000	50000	80000	30000	90000	70000	7000	7000	7000	40000	80000	8000	20000	20000	20000	30000		TRAF 6	1.89E+07	1.51E+07	2.53E+06	2.53E+06	2.53E+06
P62913	117290000	117290000	11310000	9190900	45102000	110630000	13314000	45102000	52537000	10907000	39176000	39176000	39176000	39176000	39176000	79333000	79333000	3640900	13314000	14373000		P39	50000	50000	50000	50000	50000	90000	80000	80000	80000	80000	40000	40000	40000	40000	40000	70000	70000	70000	70000	30000		TUBA 1B	1.35E+07	1.08E+07	2.40E+06	2.20E+06	2.00E+06
P62825	139040000	3002700000	3002700000	3002700000	497820000	102890000	19200000	497820000	15776000	19924000	194130000	8190800	194130000	194130000	194130000	24588000	15776000	24588000	23907000	14291000		Q29423	7000	7000	40000	40000	40000	3000000000	3000000000	70000	70000	20000	3000000000	3000000000	70000	2000	3000000000	70000	70000	70000	70000	30000		U2AF	4.90E+07	5.90E+07	2.03E+07	2.10E+07	1.40E+07
P17980	103930000	103930000	4801300	22519000	5854300	67103000	18729000	5854300	54123000	4639900	308630000	308630000	54123000	54123000	308630000	54123000	54123000	9190900	5055300	14291000		Q63429	20000	20000	9000	9000	30000	70000	300	300	30000	20000	20000	3000	3000	100000	3000	80000	80000	100000	100000	30000		G3BP1	1.90E+08	1.90E+08	2.31E+06	2.10E+06	1.80E+06
Q64478	412070000	412070000	412070000	8763300	412070000	118810000	18303000	412070000	34764000	81260000	327420000	327420000	327420000	327420000	497820000	1478500000	497820000	34764000	10119000	14291000		P9382	7000	7000	20000	20000	20000	90000	300	300	10000	40000	40000	40000	40000	4000	40000	20000	20000	20000	20000	30000		G6PD	2.97E+06	2.38E+06	3.70E+06	3.70E+06	3.70E+06
P02751	139040000	7375200	32630000	32630000	26631000	3519500	13314000	26631000	20205000	194130000	8763300	8763300	8763300	39948000	39948000	194130000	137830000	194130000	13314000	14291000		P7384	7000	7000	7000	7000	7000	80000	80000	3000000000	2000	2000	7000	7000	7000	7000	7000	20000	20000	20000	20000	30000		GANAB	1.90E+05	1.40E+07	8.76E+06	8.03E+06	7.30E+06
P01252	110630000	110630000	110630000	110630000	6845200	70838000	12685000	6845200	4639900	9707700	28195000	28195000	6572200	6703700	28195000	6572200	4639900	9190900	12685000	14291000		Q13813	30000	30000	30000	30000	30000	80000	80000	80000	80000	80000	10000	3000000000	3000000000	3000000000	3000000000	5000	5000	5000	5000	30000		GAPDH	3.80E+08	3.80E+08	2.00E+06	2.00E+06	2.60E+06
P39023	73010000	73010000	73010000	73010000	209290000	9819000000	12417000	209290000	19803000	24828000	32277000	32277000	8628500	32277000	32277000	33110000	33110000	9190900	12417000	14291000		Q99439	6000	6000	6000	6000	70000	80000	80000	80000	20000	20000	3000000000	3000000000	3000000000	3000000000	3000000000	50000	50000	50000	50000	30000		GARS	8.30E+06	6.64E+06	3.63E+06	3.63E+06	3.63E+06
P61604	150620000	14291000	14291000	14291000	114260000	14291000	114260000	14291000	60333000	1478500000	405500000	405500000	3640900	17202000	405500000	1478500000	209590000	1478500000	14291000	14291000		P131	3000	3000	3000	3000	30000	90000	90000	90000	70000	70000	70000	300	20000	20000	6000	4000000000	4000000000	4000000000	4000000000	30000		GNAI2	3.50E+06	1.40E+07	7.47E+06	5.00E+06	7.10E+06
P04075	118810000	1743000000	1743000000	1743000000	11965000	91295000	17786000	11965000	13088000	3640900	234370000	234370000	3724900	70641000	70641000	197240000	13088000	197240000	412070000	13996000		O1488	10000	10000	10000	10000	10000	80000	80000	80000	80000	7000	2000	2000	2000	2000	2000	10000	10000	10000	10000	30000		GNAI3	1.40E+06	1.30E+06	2.30E+06	2.30E+06	2.30E+06
P21781	4765400000	4765400000	25811000	25811000	9304300	1024000000	12417000	9304300	6938200	23749000	190390000	207800000	194130000	190390000	190390000	22650000	22650000	22650000	12417000	13996000		P7589	20000	20000	20000	20000	20000	70000	70000	70000	70000	10000	40000	40000	40000	40000	40000	4000	4000	4000	4000	30000		GNAQ	2.61E+06	1.30E+05	3.96E+06	3.63E+06	3.30E+06
P50454	497820000	497820000	23332000	23332000	13753000	377260000	9963200	13753000	7375200	3228500	10326000	10326000	10326000	7375200	10326000	7375200	7375200	7375200	13753000	13753000		P8758	30000	1000	50000	50000	3000	100000	8000	8000	2000000000	9000	2000	2000	2000	2000	2000	5000	50000	20000	20000	30000		GNAS	9.72E+06	9.00E+06	1.20E+07	1.20E+07	1.20E+07
P14780	117290000	1024000000	1024000000	1024000000	412070000	73010000	17759000	412070000	12717000	111740000	48541000	48541000	152340000	48541000	48541000	152340000	12717000	152340000	4036400	13314000		A5A6I5	30000	30000	30000	30000	70000	60000	20000	20000	30000	3000	2000	20000	20000	40000	1000	30000	30000	50000	4000	30000		GNB1	2.61E+06	2.09E+06	2.31E+06	2.31E+06	2.31E+06
Q64523	497820000	497820000	497820000	8763300	497820000	412070000	17743000	497820000	47741000	6882300	7375200	7375200	7375200	7375200	379890000	9080300	9080300	6882300	17743000	13314000		P1645	30000	30000	70000	70000	1000	70000	900	900	20000	2000	3000000000	3000000000	3000000000	6000	3000000000	40000	40000	80000	80000	30000		GNB2	2.61E+06	2.09E+06	2.31E+06	2.31E+06	2.31E+06
Q76KA3	117290000	7039400	19200000	19200000	5036500	3005200	12181000	5036500	19239000	152340000	22636000	22636000	22636000	22636000	460180000	152340000	147930000	152340000	12181000	13314000		P27824	200	200	200	200	200	80000	80000	10000	10000	40000	3000000000	3000000000	3000000000	90000	3000000000	20000	20000	20000	20000	30000		KPNB1	3.51E+06	2.81E+06	2.80E+06	2.80E+06	2.80E+06
P12236	102890000	102890000	10316000	9190900	32768000	72898000	12094000	32768000	130480000	9658500	54123000	54123000	54123000	556740000	54123000	78928000	218710000	78928000	17743000	13314000		P8779	10000	10000	10000	10000	200	90000	90000	50000	50000	50000	10000	10000	10000	10000	10000	50000	200	200	200	20000		KRAS	4.77E+06	3.82E+06	8.14E+06	9.70E+06	4.70E+06
P30101	10421000	10421000	10421000	12094000	12797000	9963200	12797000	12797000	150890000	66502000	61205000	61205000	254290000	61205000	61205000	66502000	200120000	66502000	12797000	12797000		P7237	5000	5000	80000	80000	200	80000	60000	60000	6000	30000	30000	40000	40000	50000	40000	30000	30000	30000	30000	20000		KRT1	4.59E+07	3.67E+07	9.96E+06	9.13E+06	8.30E+06
Q6SW31	209290000	7654300	46374000	46374000	51916000	46374000	14373000	51916000	22518000	37031000	222280000	222280000	222280000	222280000	506350000	9819000000	33709000	37031000	14373000	12685000		A5A6K4	30000	30000	30000	20000	7000	2000	2000	30000	4000	40000	7000	20000	20000	4000	3000	20000	20000	2000	60000	20000		KRT10	9.90E+06	7.92E+06	2.80E+06	2.80E+06	2.80E+06
P22392	117210000	6947200	17786000	17786000	9963200	21158000	12094000	9963200	18194000	224340000	254290000	254290000	254290000	254290000	254290000	224340000	380430000	224340000	14373000	12685000		O75964	20000	20000	20000	20000	20000	90000	90000	4000	4000	60000	20000	20000	20000	20000	20000	4000	4000	4000	4000	20000		KRT18	1.10E+07	5.70E+06	6.96E+06	6.38E+06	5.80E+06
P49720	73010000	4765400000	4765400000	4801300	12583000	4765400000	4692800	12583000	5448100	414200000	943900000	9819000000	9819000000	9819000000	9819000000	9819000000	116190000	9819000000	12583000	12583000		P31949	5000	5000	5000	5000	20000	70000	70000	70000	70000	9000	50000	50000	10000	10000	50000	6000	6000	6000	6000	20000		KRT5	9.70E+06	1.10E+07	6.49E+06	9.20E+06	2.70E+06
O43390	589180000	4917200	9350700	194130000	12457000	359170000	9350300	12457000	10515000	6882300	405500000	405500000	716520000	716520000	405500000	716520000	107730000	716520000	12457000	12457000		P23246	70000	70000	70000	70000	70000	80000	80000	80000	10000	10000	10000	4000	4000	4000	40000	20000	20000	20000	20000	20000		KRT7	4.80E+06	3.84E+06	2.50E+06	2.50E+06	3.25E+06
Q12906	118810000	118810000	11379000	9350300	23759000	117210000	14291000	23759000	14928000	12365000	9819000000	6936200	6936200	6936200	8628500	254290000	200330000	254290000	14291000	12417000		P31939	5000	5000	5000	5000	5000	80000	80000	100000	10000	10000	20000	20000	20000	20000	20000	30000	30000	30000	30000	20000		KRT9	1.44E+07	1.15E+07	1.35E+06	4.50E+05	1.60E+06
O43143	209290000	68323000	4801300	9350300	35105000	4801300	14291000	35105000	71221000	4801300	39137000	39137000	6572200	39137000	39137000	965190000	4801300	4801300	14291000	12417000		P2545	4000	4000	6000	6000	30000	5000	70000	70000	900	30000	8000	8000	8000	80000	30000	40000	40000	2000	100000	20000		LOXL1	1.89E+07	1.51E+07	2.53E+06	2.53E+06	2.53E+06
P43490	110630000	32630000	3765900	8763300	5699300	38769000	11921000	5699300	49922000	3640900	6703700	6703700	3640900	6703700	6936200	3640900	3640900	3640900	14291000	12417000		P7996	5000	5000	5000	5000	80000	80000	70000	70000	70000	5000	50000	50000	50000	50000	50000	20000	20000	20000	20000	20000		LOXL2	1.35E+07	1.08E+07	2.40E+06	2.20E+06	2.00E+06
P10809	110630000	6936200	17759000	17759000	6947200	20806000	11921000	6947200	18121000	5055300	6572200	6572200	145220000	6572200	6572200	145220000	126910000	145220000	14291000	12417000		F1QB54	50000	50000	50000	50000	1000	100000	100000	100000	100000	100000	400	400	400	400	400	5000	5000	5000	5000	20000		MAP1B	1.10E+07	5.70E+06	9.48E+05	8.69E+05	7.90E+05
Q9Y2H2	206360000	7375200	32952000	32952000	19200000	22650000	14291000	19200000	21078000	145220000	23653000	23653000	64550000	64550000	634270000	64550000	3640900	145220000	14291000	12181000		P6866	2000	2000	2000	2000	2000	90000	90000	90000	90000	90000	7000	7000	7000	70000	7000	8000	8000	8000	8000	20000		MAP4	5.50E+06	1.10E+07	3.70E+06	3.90E+06	2.50E+06
P25788	108740000	6855200	13996000	13996000	8481500	9819000000	11902000	8481500	17743000	5791700	217960000	8554100	217960000	217960000	217960000	217960000	198820000	217960000	14291000	12181000		B9KCH	20000	20000	2000	2000	2000	90000	90000	90000	20000	6000	7000	7000	7000	20000	7000	10000	10000	40000	40000	20000		MAPK1	1.08E+07	8.64E+06	6.48E+06	5.94E+06	5.40E+06
P37837	160830000	12181000	12181000	12181000	152310000	12181000	152310000	12181000	205060000	56973000	90318000	90318000	3083900	90318000	186680000	3083900	64912000	3083900	12181000	12181000		P14625	20000	20000	1000	1000	20000	70000	20000	20000	70000	20000	4000	3000	3000	60000	3000	40000	40000	20000	20000	20000		PDGFD	1.08E+07	8.64E+06	1.56E+06	1.43E+06	1.30E+06
P46777	206360000	5055300	5055300	12181000	27149000	5055300	27149000	12181000	40606000	13783000	13839000	13839000	41210000	41210000	13839000	41210000	41210000	9190900	12181000	12181000		P83778	4000	4000	4000	4000	4000	70000	70000	70000	20000	40000	90000	90000	90000	20000	90000	30000	30000	30000	30000	20000		PDGFRB	5.80E+06	7.60E+06	2.00E+06	2.00E+06	2.60E+06
P30383	108740000	70838000	4917200	292110000	292110000	4036400	292110000	292110000	6796400	8628500	204430000	6410400	3640900	3640900	6410400	3640900	3640900	4917200	4036400	12181000		Q5825	600	600	600	600	2000	70000	70000	60000	1000	2000	7000	7000	7000	3000	7000	70000	70000	70000	70000	20000		PDIA3	9.90E+06	7.92E+06	2.80E+06	2.80E+06	2.80E+06
P52895	235560000	5055300	5055300	12094000	6954100	18141000	6954100	12094000	73864000	9190900	14541000	14541000	3640900	5153900	3640900	42334000	42334000	9190900	12094000	12094000		P49748	40000	40000	40000	40000	40000	70000	70000	70000	70000	1000	3000000000	3000000000	3000000000	3000000000	3000000000	70000	1000	1000	1000	20000		PGD	1.10E+07	5.70E+06	6.96E+06	6.38E+06	5.80E+06
P08727	14491000	14553000	14553000	27894000	27894000	3519500	27894000	27894000	22342000	7529700	622210000	25323000	70641000	7529700	25323000	7529700	27147000	7529700	3519500	12094000		P68371	400	400	400	400	6000	80000	80000	80000	2000	90000	70000	70000	70000	1000	70000	5000	5000	5000	5000	20000		PGK1	9.70E+06	1.10E+07	6.49E+06	9.20E+06	2.70E+06
O43707	73010000	6572200	6936200	194130000	11458000	3263800000	11458000	11458000	15274000	2988000	42703000	42703000	4639900	4639900	42703000	4639900	4639900	6936200	11458000	11458000		P2198	4000	4000	4000	4000	4000	80000	80000	80000	70000	20000	60000	60000	60000	10000	60000	60000	60000	60000	60000	20000		PGLS	4.80E+06	3.84E+06	2.50E+06	2.50E+06	3.25E+06
P52292	206360000	3228500	3229900	20806000	11426000	117290000	11426000	11426000	101130000	5055300	506350000	8168800	6882300	4869800	6882300	101130000	101130000	3640900	11426000	11426000		P6814	40000	40000	30	30	40000	90000	10000	60000	200000000	5000	60000	60000	10000	100000000	50000	70000	40000	20000	1000	20000		PGM1	1.44E+07	1.15E+07	1.35E+06	4.50E+05	1.60E+06
Q92526	3263800000	11379000	11379000	11379000	137150000	11379000	137150000	11379000	126910000	24486000	234370000	234370000	190390000	11997000	234370000	11997000	79832000	11997000	11379000	11379000		P35637	70000	70000	70000	70000	80000	80000	50000	50000	50000	50000	80000	80000	80000	80000	20000	50000	20000	20000	20000	20000		SEC22B	1.89E+07	1.51E+07	2.53E+06	2.53E+06	2.53E+06
Q07065	614100000	4639900	4639900	11310000	36202000	4639900	36202000	11310000	29611000	5055300	40123000	40123000	40123000	40123000	6882300	40123000	40123000	5055300	11310000	11310000		Q8E2C2	10000	10000	200000000	50000	200	70000	2000000000	3000	10000	600	2000000000	10000	4000	10000	70000	20000	20000	20000	4000	20000		SEC23A	1.35E+07	1.08E+07	2.40E+06	2.20E+06	2.00E+06
P04264	72898000	72898000	72898000	6050300	72898000	7655800000	11503000	72898000	19174000	18141000	207800000	36330000	137830000	8763300	8763300	32842000	32842000	9190900	13314000	10490000		O7583	4000	4000	4000	4000	1000	90000	90000	90000	100000	6000	4000	4000	4000	4000	4000	20000	20000	20000	20000	20000		SEC31A	4.90E+07	5.90E+07	2.03E+07	2.10E+07	1.40E+07
P62241	67103000	1024000000	1024000000	23907000	10404000	1743000000	3765900	10404000	137830000	18303000	222280000	5501700	4463700000	1478500000	1478500000	1478500000	9819000000	137830000	10404000	10404000		Q1519	4000	4000	4000	4000	10000	90000	90000	90000	40000	10000	50000	50000	2000	2000	50000	2000000000	2000000000	2000000000	2000000000	20000		SERPINA1	1.90E+08	1.90E+08	2.31E+06	2.10E+06	1.80E+06
P25789	5343400	5343400	5343400	10316000	58728000	5055300	58728000	10316000	130840000	28811000	50372000	50372000	194130000	50372000	50372000	18194000	23628000	18194000	10316000	10316000		Q3SX14	4000	4000	4000	4000	8000	90000	90000	90000	10000	30000	10000	10000	10000	2000	10000	60000	60000	60000	60000	20000		SERPINA3	2.97E+06	2.38E+06	3.70E+06	3.70E+06	3.70E+06
P35579	359170000	10316000	10316000	10316000	72533000	10316000	72533000	10316000	28876000	17368000	7870500	2547600	2547600	2547600	4801300	32489000	32489000	8763300	10316000	10316000		P55841	20000	20000	20000	20000	10000	20000	20000	20000	30000	3000	90000	70000	70000	4000	70000	5000	4000	4000	4000	20000		SERPINA7	5.50E+06	1.10E+07	3.70E+06	3.90E+06	2.50E+06
O00299	108740000	12333000	2293900	7763300	88590000	7763300	17250000	33475000	120860000	12209000	18570000	107730000	107730000	4917200	107730000	20391000	4463700000	20391000	7763300	9965300		P386	4000	4000	4000	4000	4000	80000	80000	100000	100000	100000	70000	70000	70000	70000	70000	7000	7000	7000	7000	20000		SERPINB6	1.08E+07	8.64E+06	6.48E+06	5.94E+06	5.40E+06
Q9UNS2	1024000000	5153900	9963200	4801300	9963200	412070000	9423200	9963200	11225000	19924000	222280000	6703700	222280000	222280000	222280000	70426000	32226000	70426000	9963200	9963200		Q8JGS9	10000	10000	10000	10000	70000	80000	80000	80000	3000	200	60000	60000	60000	50000	60000	4000000000	4000000000	4000000000	4000000000	20000		SERPINB7	1.08E+07	8.64E+06	1.56E+06	1.43E+06	1.30E+06
P62333	9963200	9963200	9963200	11921000	9963200	8898700	8898700	9963200	21017000	1478500000	204430000	9819000000	1478500000	1478500000	9819000000	1478500000	126910000	1478500000	9963200	9963200		P6286	60000	20000	10000	3000	20000	10000	20000	3000000000	200000000	500000000	20000	200000000	200000000	300000000	2000	20000	20000	1000	50000	20000		STAT1	5.50E+06	1.10E+07	3.70E+06	3.90E+06	2.50E+06
Q0BTB7	3935800	3935800	3935800	9423200	45611000	3797800	45611000	9423200	102990000	42462000	204430000	204430000	204430000	204430000	16470000	204430000	205060000	204430000	9423200	9423200		Q9NTK5	3000	3000	3000	3000	3000	70000	70000	90000	8000	40000	2000	2000	2000	2000	2000	20000	20000	20000	20000	20000		TFG	5.50E+06	1.10E+07	3.70E+06	3.90E+06	2.50E+06
P17066	9826600	9423200	9423200	9423200	76937000	9423200	76937000	9423200	234160000	24118000	217960000	217960000	217960000	26488000	217960000	7319900	45579000	7319900	9423200	9423200		P62318	60000	60000	60000	60000	1000	80000	80000	80000	10000	6000	10000	10000	10000	30000	10000	30000	30000	3000	3000	20000		TFPI	1.08E+07	8.64E+06	6.48E+06	5.94E+06	5.40E+06
P25205	3583600	3583600	3583600	9350300	185470000	2934200	185470000	9350300	334750000	51028000	152340000	2861000	497820000	497820000	152340000	497820000	35478000	497820000	9350300	9350300		P287	30000	30000	30000	30000	30000	90000	90000	90000	90000	90000	70000	70000	70000	70000	70000	70000	10	10	10	20000		TFRC	1.08E+07	8.64E+06	1.56E+06	1.43E+06	1.30E+06
P07737	497820000	3005200	3005200	9350300	29524000	3005200	29524000	9350300	39338000	19801000	127780000	127780000	127780000	127780000	145220000	263130000	221100000	263130000	9350300	9350300		P62851	20000	20000	60000	60000	1000	80000	80000	80000	20000	50000	2000	2000	2000	3000	2000	10000	10000	10000	10000	20000		TGFB1I1	5.80E+06	7.60E+06	2.00E+06	2.00E+06	2.60E+06
Q61576	73010000	2414700	497820000	497820000	497820000	5055300	497820000	497820000	327420000	2212800	556740000	4463700000	556740000	4463700000	222280000	327420000	327420000	2212800	497820000	9350300		P12236	200	200	200	200	3000	70000	70000	10000	1000	6000	10000	10000	10000	10000	10000	10000	10000	10000	10000	20000		TGFBI	9.90E+06	7.92E+06	2.80E+06	2.80E+06	2.80E+06
Q9Y606	1743000000	1743000000	23332000	23332000	9253200	589180000	9253200	9253200	6811600	4984400	201400000	4801300	12898000	12898000	4801300	12898000	12898000	18141000	9253200	9253200		Q14764	3000	3000	3000	3000	1000	100000	100000	100000	20000	20000	50000	50000	50000	50000	50000	40000	40000	40000	40000	20000
Q9JMH6	102890000	9190900	9190900	9190900	9190900	21158000	3166500	9190900	18141000	24828000	9165300	9165300	506350000	506350000	9428500	53708000	53708000	5055300	9190900	9190900		P53618	40000	40000	40000	40000	40000	80000	80000	80000	70000	70000	70000	70000	70000	70000	70000	2000	9000	9000	9000	20000
Q16629	235560000	2641000	2641000	9190900	159490000	9190900	159490000	9190900	10138000	65292000	190390000	190390000	190390000	190390000	533780000	2238000000	128540000	39948000	9190900	9190900		P799	20000	20000	20000	20000	20000	90000	90000	90000	90000	90000	90000	90000	90000	90000	4000	20000	3000	3000	3000	20000
Q99729	3002700000	5791700	18333000	204430000	9020700	456070000	9020700	9020700	11416000	1204000000	7106300	7106300	28948000	28948000	15826000	10545000	10545000	24648000	9020700	9020700		P49327	40000	40000	40000	40000	40000	90000	90000	90000	90000	90000	4000	200	200	200	60000	30000	20000	20000	20000	20000
O75874	8898700	8898700	8898700	8763300	8898700	8319200	8898700	8898700	300330000	1478500000	300330000	300330000	300330000	300330000	300330000	300330000	611500000	300330000	8898700	8898700		P4926	1000	1000	1000	1000	90000	90000	90000	50000	9000	30000	20000	20000	20000	4000	20000	50000	50000	50000	50000	20000
P60866	359170000	3263800000	5343400	145220000	8894900	118810000	8136800	8894900	9685400	6572200	15826000	15826000	7375200	3724900	15826000	378520000	32226000	378520000	8894900	8894900		P61353	40000	40000	6000	6000	10000	100000	100000	100000	3000	3000	20000	20000	60000	20000	20000	20000	20000	20000	20000	20000
P01859	9819000000	9819000000	9190900	38769000	8763300	4765400000	3583600	8763300	197240000	8567500	248320000	248320000	716520000	716520000	4463700000	716520000	4463700000	197240000	8763300	8763300		P4844	20000	20000	20000	20000	20000	70000	70000	30000	20000	5000	400	400	400	400	400	30000	20000	20000	20000	20000
P13804	91295000	8763300	8763300	8763300	8763300	20806000	3083900	8763300	18141000	26063000	7971300	7971300	155460000	7971300	7971300	48603000	48603000	4801300	8763300	8763300		O43143	20000	20000	20000	20000	20000	70000	70000	70000	100	100	20000	60000	60000	60000	60000	8000	8000	8000	8000	20000
Q04828	460180000	460180000	22650000	22650000	8584800	359170000	9350700	8584800	7375200	19688000	127780000	7375200	7375200	127780000	7106300	7375200	7375200	7375200	8584800	8584800		P4227	3000	3000	3000	3000	3000	90000	3000000000	100000	40000	40000	30000	30000	30000	20000	30000	70000	70000	70000	70000	20000
P61026	4765400000	4765400000	9190900	32952000	8534600	3002700000	5791700	8534600	1478500000	7603200	263130000	6882300	2547600	6882300	19924000	1478500000	524460000	1478500000	8534600	8534600		P4264	70000	200	60000	10000	60000	100	700	3000	2000	90000	50000	50000	20000	6000	30000	800	20000	8000	20000	20000
P07900	102890000	8534600	8534600	8534600	8534600	68323000	2988000	8534600	379890000	3083900	126500000	126500000	126500000	126500000	137830000	379890000	379890000	3083900	8534600	8534600		Q92928	2000	2000	2000	2000	20000	70000	70000	70000	600	600	400	400	400	1000	400	10000	10000	10000	10000	20000
P62753	70838000	6572200	460180000	66502000	8408700	1743000000	8408700	8408700	13892000	204430000	199830000	8490500	199830000	199830000	199830000	7375200	7375200	2498900	8408700	8408700		P62826	30000	30000	30000	30000	10000	40000	40000	40000	30000	30000	20000	20000	10000	30000	20000	70000	70000	70000	70000	20000
Q5VTE0	9819000000	9819000000	9819000000	9190900	8354300	497820000	8354300	8354300	27317000	31631000	13120000	13120000	13120000	13120000	460180000	2315800	460180000	31631000	8354300	8354300		P3919	30000	30000	30000	30000	5000	70000	70000	70000	70000	70000	80000	80000	80000	1000	80000	10000	10000	10000	10000	20000
Q9Y5B9	412070000	3379100	25431000	6882300	8023400	150620000	8023400	8023400	9934500	18141000	11680000	11680000	13918000	13918000	11680000	13918000	13918000	19803000	8023400	8023400		Q9ULV4	10000	10000	60000	60000	40000	70000	80000	80000	200	4000	4000	4000	4000	10000	4000	30000	30000	90000	90000	20000
P07355	497820000	3935800	8863600	3229900	7700700	219430000	9190900	7700700	10166000	4639900	145220000	145220000	145220000	145220000	79333000	8628500	8628500	3229900	7700700	7700700		Q1995	3000	3000	60000	60000	4000	90000	90000	90000	300	20000	20000	20000	20000	10000	20000	70000	70000	70000	70000	20000
P31948	1743000000	5343400	24648000	3083900	7627500	412070000	7627500	7627500	11245000	3229900	13797000	13797000	379890000	13797000	13797000	13797000	13797000	19174000	7627500	7627500		P49721	10000	10000	10000	10000	10000	80000	40000	40000	20000	200	50000	50000	50000	50000	50000	2000000000	30000	30000	30000	20000
P62249	91295000	6582800	19688000	5055300	7595300	4463700000	7595300	7595300	15491000	27894000	217960000	4917200	8628500	4917200	4917200	17692000	17692000	27894000	7595300	7595300		P1826	3000	3000	3000	3000	3000	80000	80000	80000	20000	20000	10000	10000	10000	30000	10000	40000	40000	40000	40000	20000
P31327	209290000	456070000	25811000	18141000	7379900	108740000	7379900	7379900	8866800	3640900	197240000	7971300	8190400	8190400	7971300	8190400	8190400	18141000	7379900	7379900		P15559	30000	30000	30000	30000	2000	10000	10000	10000	40000	40000	50000	50000	50000	40000	2000	100	100	100	100	10000
P54819	219430000	2738100	5791700	23907000	7333400	139040000	7333400	7333400	1920300	18303000	13202000	13202000	29651000	9819000000	29651000	1920300	1920300	1920300	7333400	7333400		O6664	3000	3000	3000	3000	3000	70000	3000000000	90000	90000	90000	3000000000	3000000000	3000000000	3000000000	3000000000	7000	7000	7000	7000	10000
P67936	377260000	534260000	6480400	194160000	938740000	194160000	81546000	583750000	1250600000	604580000	472820000	80713000	18141000	18141000	80713000	61738000	438470000	61738000	162820000	7253200		P97351	20000	20000	20000	20000	5000	70000	70000	70000	70000	70000	10000	10000	10000	10000	10000	5000	5000	5000	5000	10000
P00390	377260000	2934200	6314400	9707700	7096800	139040000	8534600	7096800	9714700	5055300	292110000	292110000	6572200	7654300	292110000	6572200	4463700000	6572200	7096800	7096800		P352	3000	3000	3000	3000	5000	80000	90000	90000	30000	3000	2000	2000	2000	20000	2000	30000	30000	30000	30000	10000
P28072	3002700000	3002700000	8763300	13314000	6812100	1024000000	9350300	6812100	9420600	5257100	202250000	8190800	35196000	35196000	35196000	198070000	32226000	198070000	6812100	6812100		P32119	3000	3000	3000	3000	7000	80000	80000	80000	3000	10000	400	400	400	400	400	5000	5000	5000	5000	10000
P23284	1743000000	6812100	6812100	32952000	6812100	497820000	2796500	6812100	7654300	19924000	236930000	236930000	13341000	236930000	236930000	15310000	15310000	22650000	6812100	6812100		P14174	40000	40000	40000	40000	40000	100000	100000	100000	3000	30000	50000	50000	50000	2000	50000	40000	20000	20000	20000	10000
P55769	497820000	11413000	9819000000	9819000000	6744900	23907000	9190900	6744900	28394000	8628500	405500000	7654300	9819000000	4463700000	9819000000	4463700000	9819000000	8628500	6744900	6744900		Q99PT1	3000	3000	3000	3000	1000	100	100	100	50000	1000	30000	30000	30000	30000	30000	70000	70000	70000	70000	10000
O00487	2839600	18047000	4036400	21385000	26636000	4036400	6984100	12844000	43773000	4639900	5727200	3724900	3724900	3724900	19174000	7374300	4639900	4639900	3192200	6625500		P35527	40000	3000	20000	20000	30000	50000	300	50000	70000	3000	10000	10000	4000	30000	30000	5000	60000	5000	30000	10000
Q15084	246940000	8898700	52300000	52300000	6603500	19924000	8534600	6603500	23638000	405500000	23629000	23629000	23629000	23629000	562160000	8628500	241000000	405500000	6603500	6603500		P61251	10000	10000	10000	10000	40000	100000	80000	70000	1000	100000	20000	20000	20000	10000	20000	4000	4000	4000	4000	10000
P60900	7655800000	3765900	3765900	27894000	6592400	497820000	6592400	6592400	12896000	26175000	292110000	6936200	32737000	32737000	6936200	126500000	205060000	126500000	6592400	6592400		P341	3000	3000	3000	3000	10000	90000	80000	80000	10000	7000	4000	10000	20000	10000	10000	8000	8000	8000	8000	10000
O43242	4463700000	12685000	2641000	2641000	6368000	26671000	9350300	6368000	32230000	26388000	16470000	16470000	4917200	90318000	16470000	26388000	965190000	26388000	6368000	6368000		Q9D2U9	3000	3000	3000	3000	3000	80000	80000	80000	80000	1000	80000	80000	80000	9000	80000	70000	70000	70000	70000	10000
P52565	589180000	589180000	8136800	12094000	6171200	3083900	9190900	6171200	58224000	3227300	44178000	44178000	4869800	16849000	4869800	73054000	5055300	5055300	6171200	6171200		P2751	3000	3000	70000	70000	70000	80000	80000	80000	3000	200000000	80000	80000	80000	100000	80000	3000	3000	10000	10000	10000
Q16576	456070000	3797800	5791700	3640900	5791700	206360000	5791700	5791700	10013000	26063000	24414000	24414000	24414000	24414000	556740000	3748000	3748000	5791700	5791700	5791700		P59999	40000	40000	40000	40000	80000	90000	400	400	40000	10000	3000000000	3000000000	3000000000	30000	3000000000	2000	2000	2000	2000	10000
P09382	359170000	31881000	7150400	34540000	218490000	34540000	203840000	67530000	732210000	266940000	21291000	301570000	301570000	96400000	126180000	17365000	105780000	17365000	7314500	5331600		P53367	40000	40000	40000	40000	40000	70000	70000	70000	70000	70000	2000	2000	2000	2000	20000	20000	60000	60000	20000	10000
P45880	67103000	67103000	5055300	23332000	5237300	4765400000	5237300	5237300	56973000	32489000	2466300000	5501700	3083900	5501700	10440000	56973000	56973000	9190900	5237300	5237300		A5A6N4	10000	10000	10000	10000	5000	4000	9000	9000	10000	20000	400	20000	20000	60000	300	70000	70000	60000	60000	10000
Q13263	1024000000	1024000000	8534600	12181000	5195100	27894000	9190900	5195100	199830000	3676300	965190000	5791700	5791700	5791700	78084000	199830000	199830000	3640900	5195100	5195100		P14866	30000	30000	30000	30000	30000	80000	80000	80000	200	200	400	50000	400	400	8000	8000	8000	8000	8000	10000
P05787	11079000	89827000	27894000	27894000	30966000	27894000	14357000	30340000	41808000	24828000	35196000	35196000	3724900	3724900	35196000	24828000	24828000	24828000	27894000	5135100		P2941	1000000000	1000000000	10000	10000	2000	50000	50000	50000	40000	20000	4000	100	100	20000	20000	10000	10000	90000	20000	10000
Q01853	102890000	67103000	17743000	19924000	5062600	9819000000	5062600	5062600	6186200	3228500	460180000	7960200	16607000	460180000	85565000	16607000	16607000	25431000	5062600	5062600		Q7SZC2	400	400	400	400	10000	90000	90000	40000	40000	40000	3000000000	40000	50000	50000	40000	4000	4000	4000	4000	10000
Q16236	110630000	73010000	4801300	3640900	4947200	67103000	4947200	4947200	6861500	27755000	194130000	222280000	194130000	222280000	13120000	56903000	56903000	9190900	4947200	4947200		P39748	30000	30000	30000	30000	30000	70000	70000	70000	70000	70000	20000	20000	20000	20000	20000	90000	70000	70000	70000	10000
P97310	72898000	17201000	3166800	3166800	4801300	412070000	11172000	4801300	36962000	5055300	41510000	41510000	199830000	41510000	943900000	199830000	5055300	5055300	4801300	4801300		P5578	30000	30000	30000	30000	8000	90000	90000	90000	2000	20000	40000	40000	40000	2000	40000	80000	80000	80000	80000	10000
P18669	209290000	120060000	27894000	20317000	859940000	14665000	41666000	150700000	573130000	620590000	236930000	20652000	562160000	562160000	20652000	562160000	239220000	562160000	51817000	4729800		P61223	10000	10000	70000	70000	70000	70000	6000	20000	20000	40	80000	80000	80000	20000	80000	20000	70000	70000	70000	10000
P34897	456070000	456070000	6572200	25811000	4546400	359170000	4546400	4546400	2212800	87043000	180970000	7375200	7375200	3724900	7375200	2212800	2212800	2212800	4546400	4546400		Q9ZLW6	10000	10000	10000	10000	10000	90000	90000	90000	90000	90000	2000	2000	2000	2000	2000	2000	2000	2000	2000	10000
P06576	46881000	12094000	12094000	12094000	96863000	12094000	25394000	3933400	66502000	18933000	73780000	16462000	300330000	16462000	73780000	16462000	17412000	16462000	12094000	4352200		Q1853	20000	20000	20000	20000	90000	70000	20000	20000	20000	60000	10000	100	100	10000	30000	10000	10000	10000	10000	10000
P61251	3263800000	3229900	3640900	9190900	3640900	460180000	3640900	3640900	11932000	3228500	248320000	6747100	292110000	248320000	4917200	8190800	8190800	3640900	3640900	3640900		P62241	50000	50000	10000	10000	2000	30000	30000	30000	70000	70000	20000	20000	20000	200	20000	2000	2000	2000	2000	10000
P02545	209290000	3640900	3640900	21158000	3640900	118810000	3640900	3640900	19924000	194130000	241000000	241000000	4639900	27351000	3083900	19924000	19924000	19924000	3640900	3640900		P46782	80000	80000	80000	80000	80000	70000	90000	90000	90000	90000	20000	50000	50000	50000	50000	80000	70000	70000	70000	9000
P13639	235560000	497820000	3583600	4639900	3583600	117210000	6812100	3583600	9473800	2547600	556740000	556740000	556740000	217960000	556740000	130480000	28670000	130480000	3583600	3583600		P4925	30000	30000	30000	30000	80000	7000	7000	7000	7000	30000	4000	4000	4000	4000	4000	40000	40000	40000	40000	9000
P12109	50938000	50938000	21385000	1283400	3166500	32952000	3166500	3166500	6938200	414200000	622210000	6938200	301570000	6938200	622210000	6938200	6938200	6938200	3166500	3166500		O1546	20000	20000	20000	20000	20000	70000	80000	80000	30000	30000	60000	60000	60000	10000	60000	60000	10000	10000	10000	9000
P62806	4765400000	6085200	11413000	1260700	2988000	497820000	10316000	2988000	12829000	194130000	197240000	8411200	197240000	197240000	197240000	300330000	300330000	2648600	2988000	2988000		Q9XSJ4	10000	10000	60000	70000	5000	800	80000	10000	10000	200000000	70000	4000	4000	10000	50000	7000	7000	20000	1000	9000
Q14498	246940000	3002700000	3935800	981390	2796500	117290000	7666100	2796500	9619500	18333000	830230000	4917200	830230000	4917200	194130000	24059000	24059000	2796500	2796500	2796500		P19338	2000000000	2000000000	2000000000	100000	1000	70000	70000	70000	9000	40000	40000	2000	2000	90000	50000	1000	1000	1000	3000	8000
P04179	150620000	2648600	2796500	19924000	2796500	110630000	2796500	2796500	22191000	224340000	217960000	217960000	300330000	13088000	13088000	22191000	22191000	2988000	2796500	2796500		P5784	10000	10000	10000	10000	10000	70000	70000	70000	70000	70000	20000	20000	20000	20000	20000	70000	200000000	200000000	200000000	8000
P62081	68323000	2212800	2315800	2212800	40686000	2315800	40686000	2212800	13546000	9185200	54345000	54345000	29651000	19924000	19924000	39948000	39948000	2480700	2212800	2212800		P62195	2000	2000	2000	2000	2000	70000	100000	90000	90000	90000	4000	4000	4000	4000	4000	6000	6000	6000	6000	8000
O60701	139040000	2498900	2648600	2498900	2053500	108740000	3640900	2053500	34764000	2796500	15520000	15520000	19174000	15520000	15520000	34764000	34764000	2796500	2053500	2053500		P4792	2000	2000	2000	2000	30000	4000	4000	4000	1000	1000	60000	60000	40000	10000	60000	20000	20000	20000	20000	8000
P50991	72898000	1920300	2053500	5055300	2053500	4463700000	2053500	2053500	5393500	19924000	6936200	6936200	22191000	31631000	22191000	70641000	70641000	2212800	2053500	2053500		P46777	10000	10000	10000	10000	10000	70000	70000	70000	6000	6000	3000000000	3000000000	3000000000	3000000000	3000000000	20000	20000	20000	20000	8000
P46782	5153900	5153900	7375200	1282500	3083900	4917200	3083900	1282500	7375200	8763300	1478500000	4801300	300330000	4801300	1478500000	4801300	4801300	7375200	1282500	1282500		P6121	50000	50000	50000	50000	50000	90000	90000	90000	90000	90000	4000	4000	4000	4000	4000	3000000000	10000	10000	10000	8000
Q15366	59593000	104760000	54123000	2034100	380170000	2034100	380170000	51746000	304280000	399880000	202250000	7719000	202250000	37031000	39523000	4801300	206080000	4801300	66083000	51746000		P13667	2000	2000	2000	2000	2000	70000	70000	70000	30000	30000	40000	40000	40000	20000	40000	60000	60000	60000	60000	8000
O75964	209290000	289450000	45792000	289450000	381080000	289450000	381080000	174190000	411270000	59126000	137830000	137830000	137830000	38496000	137830000	9414800	133790000	9414800	60351000	174190000		P189	30000	30000	30000	3000	90000	90000	90000	8000	10000	20000	90000	7000	7000	20000	10000	20000	20000	20000	40000	7000
P14618	6390200	14508000	24648000	24648000	136500000	24648000	136500000	10329000	378520000	75282000	263130000	263130000	9377500	263130000	263130000	7946700	7946700	7946700	52898000	10329000		P1859	20000	20000	20000	20000	20000	100000	100000	100000	100000	100000	2000	2000	2000	2000	2000	100000	100000	100000	100000	7000
P07954	150620000	560760000	979470	10197000	1478600000	49372000	30164000	478540000	1290500000	511960000	254290000	23332000	3724900	49737000	3724900	70842000	217470000	70842000	43609000	478540000		P6174	4000	4000	4000	4000	20000	90000	90000	90000	50000	5000	60000	5000	80000	30000	5000	20000	20000	100000	1000	7000
P00558	23279000	130120000	28265000	130120000	381180000	130120000	381180000	110770000	298510000	249350000	207800000	207800000	4801300	18239000	716520000	5942300	119090000	5942300	36089000	110770000		Q1518	2000	2000	2000	2000	20000	3000	3000	3000	90000	10000	50000	50000	50000	3000	50000	4000	4000	4000	4000	7000
Q99878	10687000	42646000	54123000	54123000	300760000	54123000	300760000	54123000	198070000	110780000	622210000	622210000	222280000	64852000	222280000	9473800	104170000	9473800	33783000	54123000		P51149	80000	80000	80000	80000	10000	3000000000	80000	70000	70000	40000	7000	7000	30000	10000	7000	30000	30000	30000	30000	7000
P14866	9819000000	434930000	54123000	434930000	635510000	434930000	635510000	595350000	360480000	2847800000	186680000	186680000	145220000	186680000	186680000	630250000	9190900	9190900	31515000	595350000		P5991	20000	20000	20000	20000	4000	80000	80000	80000	30000	10000	50000	30000	30000	30000	30000	2000	2000	2000	2000	7000
P12004	589180000	82599000	32952000	82599000	84101000	82599000	84101000	82599000	85174000	109170000	34764000	34764000	17625000	34764000	34764000	137830000	137830000	3640900	22470000	82599000		P7737	20	20	2000	2000	10000	4000	2000	200	5000	4000	400	40000	70000	5000	10000	20000	20000	30000	100000	6000
P62906	246940000	91295000	5055300	23332000	47676000	23332000	47676000	23332000	78928000	1260700	17478000	17478000	17478000	17478000	17478000	1260700	1260700	1260700	19209000	23332000		P81623	2000	2000	2000	2000	2000	100000	100000	100000	6000	1000	20000	20000	20000	70000	20000	70000	70000	70000	70000	6000
P05982	56487000	133710000	30181000	8079000	454770000	8079000	5373100	57314000	324520000	93050000	106360000	10926000	39948000	28754000	10926000	2957100	127380000	2957100	17341000	57314000		P1861	20000	20000	20000	20000	20000	100000	100000	20000	20000	20000	70000	70000	70000	70000	70000	20000	10000	60000	60000	6000
P26373	4765400000	169620000	32952000	32952000	1064300000	85116000	1064300000	54880000	1872200000	461150000	943900000	3480900	292110000	145050000	292110000	24944000	176400000	24944000	15276000	54880000		P33992	3000	3000	3000	3000	3000	30000	30000	30000	30000	30000	40000	40000	40000	40000	40000	40000	20000	20000	20000	6000
Q76KA2	2490500	16300000	2909000	19924000	104680000	19924000	2470700	104680000	335220000	87447000	379890000	9739800	379890000	39721000	379890000	5337800	87558000	5337800	13694000	104680000		P491	2000	2000	2000	2000	2000	70000	100000	90000	90000	90000	400	400	400	400	400	5000	5000	5000	5000	6000
P09972	40645000	32196000	28265000	10789000	72542000	10789000	6896900	19176000	5055300	26063000	13761000	10440000	13050000	10440000	10440000	13681000	45376000	13681000	13165000	19176000		P14314	30000	30000	30000	30000	5000	90000	70000	10000	10000	10000	20000	20000	20000	10000	20000	10000	10000	10000	10000	6000
P52209	19056000	55418000	27894000	27894000	105150000	27894000	105150000	14507000	159150000	80393000	41424000	41424000	292110000	236930000	292110000	15076000	15076000	22519000	10908000	14507000		P1121	10000	10000	4000	4000	40000	10000	20000	20000	100000	30000	80000	2000	10000	10000	30000	5000	5000	90000	20000	6000
P09874	117290000	60768000	24648000	58097000	360760000	58097000	4017400	75436000	276860000	113740000	13341000	13341000	13341000	562160000	17625000	21158000	21158000	21158000	10897000	75436000		P36578	90000	90000	90000	90000	90000	70000	70000	70000	100	70000	20000	20000	20000	40000	20000	8000	8000	8000	8000	6000
P62316	28264000	28670000	27894000	54123000	47721000	54123000	10782000	47721000	23308000	55521000	43774000	3317900	19924000	43774000	3317900	8679100	8679100	21158000	9216700	47721000		P22234	30000	30000	30000	30000	30000	80000	80000	80000	200	200	80000	90000	90000	90000	90000	8000	10000	10000	10000	6000
P15559	56057000	86001000	713410	86001000	1032200000	86001000	24583000	230070000	1204000000	506150000	830230000	31013000	126500000	73032000	126500000	73032000	170700000	73032000	8966200	230070000		P51659	2000	2000	2000	2000	2000	3000000000	90000	90000	90000	7000	50000	50000	50000	50000	50000	10000	10000	10000	10000	5000
Q99714	73010000	4595300	19924000	19924000	19924000	19924000	27755000	19924000	37728000	18141000	18945000	18945000	460180000	460180000	7375200	18141000	18141000	18141000	8917800	19924000		P17931	20000	20000	20000	20000	20000	80000	80000	20000	20000	20000	4000	4000	4000	4000	20000	20000	20000	20000	20000	5000
P39687	4463700000	35415000	19621000	35415000	120700000	35415000	25811000	120700000	200330000	25412000	292110000	292110000	292110000	35986000	292110000	2853900	90836000	2853900	8700000	120700000		P46781	5000	5000	5000	5000	9000	80000	50000	50000	1000	50000	30000	30000	30000	30000	30000	20000	20000	20000	20000	5000
P68363	4621100	4621100	18303000	4621100	28175000	3935800	23907000	28175000	63932000	26175000	7987800	7987800	17478000	17478000	7987800	17478000	17478000	26175000	6583700	28175000		Q94523	30000	30000	30000	30000	30000	80000	80000	80000	40000	40000	90000	90000	90000	50000	90000	30000	30000	30000	30000	5000
P36578	10247000	4692800	4692800	11379000	55508000	11379000	55508000	11379000	42397000	13681000	75314000	4183700	35196000	35196000	4183700	35196000	35341000	35196000	6570000	11379000		P4179	2000	2000	2000	2000	90000	600	600	600	20000	30000	10000	10000	10000	100	10000	30000	30000	3000	3000	5000
P62269	3797800	3797800	6582800	25887000	47016000	3379100	47016000	25887000	222360000	11558000	126500000	126500000	126500000	126500000	126500000	4182300	4182300	6582800	5754700	25887000		P5398	40000	40000	40000	40000	6000	90000	90000	100000	7000	2000	20000	20000	20000	20000	20000	40000	40000	40000	40000	5000
P08195	108740000	18643000	3038300	19924000	115770000	2216400	115770000	5748000	678490000	39048000	556740000	556740000	300330000	42442000	300330000	29832000	152290000	29832000	5499400	5748000		P4429	2000	2000	2000	2000	2000	100000	90000	80000	40000	100000	7000	7000	7000	7000	7000	4000	4000	4000	4000	5000
P61256	497820000	9819000000	7666100	11921000	14641000	7375200	9190900	38769000	18583000	2767400	20821000	20821000	236930000	20821000	1478500000	20821000	2238000000	79333000	4791700	38769000		P37837	1000	1000	90000	90000	4000	80000	80000	80000	500	60000	7000	7000	7000	2000	90000	10000	10000	3000	3000	5000
P50213	6811600	6811600	18141000	6811600	8898700	6572200	23332000	8898700	5055300	18303000	716520000	8628500	8628500	8628500	8628500	5055300	5055300	5055300	4646200	8898700		F2Z5G5	10000	10000	10000	10000	10000	70000	70000	30000	20000	20000	80000	80000	80000	80000	80000	30000	70000	70000	70000	4000
Q86UP2	70838000	70838000	9423200	8534600	9190900	9819000000	9963200	9190900	19924000	9247600	113120000	113120000	965190000	965190000	236930000	8628500	8628500	19924000	4330900	9190900		P666	40000	40000	40000	40000	40000	100000	70000	70000	20000	20000	50000	50000	50000	10000	50000	60000	40000	40000	40000	4000
P30048	3002700000	3002700000	21281000	14291000	74819000	1024000000	74819000	74819000	71191000	24100000	39951000	39951000	62920000	62920000	39951000	26708000	17547000	26708000	4142200	74819000		P3718	3000	3000	3000	3000	50000	100000	90000	90000	10000	10000	20000	20000	50000	50000	20000	30000	50000	50000	50000	4000
P33991	103930000	35162000	12475000	35162000	178910000	35162000	22519000	178910000	51601000	10107000	126180000	126180000	263130000	22590000	126180000	27755000	27755000	27755000	3968600	178910000		P35237	30000	30000	30000	30000	40000	300	300	300	20000	20000	7000	7000	3000000000	3000000000	7000	60000	20000	20000	20000	4000
O14818	12561000	11921000	11921000	11921000	23081000	3228500	8683700	8905900	19062000	9895700	11954000	39948000	39948000	39948000	9649500	20136000	3083900	8763300	3700800	8905900		Q16698	2000	2000	2000	2000	2000	80000	100000	90000	10000	10000	20000	20000	20000	20000	20000	5000	5000	5000	5000	4000
Q9H0U4	206360000	55897000	19924000	19924000	19924000	26671000	27504000	19924000	70426000	26175000	10541000	10541000	41465000	41465000	5153900	11460000	11460000	26175000	3613300	19924000		P9622	2000	2000	2000	2000	2000	100000	90000	80000	80000	80000	90000	90000	90000	90000	90000	5000	5000	5000	5000	4000
P17182	139040000	2952300	2952300	9190900	29937000	726120	29937000	9190900	414200000	48603000	194130000	194130000	194130000	194130000	194130000	194130000	200330000	194130000	3263700	9190900		P62314	100000	100000	100000	9000	50000	80000	80000	80000	10000	8000	7000	2000	400	400	20000	8000	20000	20000	20000	4000
P16045	160830000	52300000	4692800	9190900	5055300	3002700000	13314000	5055300	61449000	194130000	497820000	497820000	497820000	194130000	497820000	194130000	116190000	194130000	3016900	5055300		P22274	2000	2000	2000	2000	2000	3000000000	50000	50000	50000	20000	60000	30000	30000	30000	30000	70000	70000	70000	70000	3000
P46783	456070000	10532000	497820000	497820000	32952000	22650000	9190900	32952000	26388000	19924000	85565000	85565000	8628500	85565000	85565000	8628500	8628500	19924000	2395800	32952000		PDOX6	20000	20000	20000	20000	20000	90000	90000	90000	90000	90000	60000	10000	10000	10000	10000	90000	30000	30000	30000	3000
P67778	38799000	166970000	1426100	166970000	620350000	166970000	620350000	77438000	1384800000	285250000	562160000	16572000	194130000	194130000	194130000	1752600	364060000	1752600	1959800	77438000		P61289	30000	30000	30000	30000	30000	80000	80000	80000	80000	80000	30000	20000	20000	20000	40000	20000	60000	60000	60000	3000
P17608	35074000	11172000	11172000	11172000	292750000	11172000	292750000	29081000	58208000	102810000	405500000	405500000	405500000	405500000	62920000	4917200	13005000	4917200	1728800	29081000		P68133	50000	50000	4000	4000	1000	8000	5000	5000	10000	40000	20000	7000	20000	10000	1000	60000	60000	40000	40000	3000
O95994	60715000	216990000	32952000	12886000	17540000	1860200	17540000	73986000	32226000	3066200000	16958000	16958000	19174000	16958000	16958000	263940000	41806000	263940000	1637000	73986000		P6317	200000000	200000000	80000	4000	5000	10000	90000	90000	6000	10000	3000	2000	10000	70000	50000	100	100	2000	60000	3000
Q9NQC3	246940000	66299000	3684800	155860000	112040000	3600100	112040000	372300000	132360000	2747800000	180970000	180970000	497820000	497820000	8628500	933250000	881860000	933250000	1614300	372300000		Q12797	2000	2000	2000	2000	2000	90000	90000	80000	80000	2000	70000	70000	70000	70000	70000	50000	50000	50000	50000	3000
Q08945	1743000000	120350000	27894000	120350000	484020000	120350000	484020000	115880000	144250000	138260000	66526000	66526000	66526000	66526000	39137000	18305000	19120000	18305000	1425400	115880000		P46778	2000	2000	2000	2000	2000	3000000000	3000000000	3000000000	3000000000	3000000000	50000	50000	50000	50000	50000	4000	200	200	200	3000
Q6Q420	4463700000	8505400	4323400	21385000	8411100	5055300	8411100	21385000	34326000	2547600	28948000	28948000	28948000	28948000	379890000	6572200	6572200	2547600	1272800	21385000		Q562R1	2000	2000	2000	2000	90000	80000	3000000000	3000000000	2000	2000	60000	60000	60000	30000	60000	20000	20000	20000	10000	3000
P61979	150620000	16626000	16626000	27894000	108850000	27894000	108850000	27894000	46059000	12689000	234370000	5791700	5153900	126500000	126500000	6882300	20243000	6882300	1266100	27894000		P512	2000	2000	2000	2000	60000	70000	70000	70000	30000	20000	60000	60000	60000	1000	60000	60000	60000	60000	60000	3000
P35527	1024000000	1024000000	16626000	13314000	102320000	497820000	102320000	102320000	28476000	23339000	31631000	31631000	31631000	31631000	31631000	126500000	513430000	126500000	838030	102320000		A5A6J1	1000	1000	1000	1000	20000	80000	80000	80000	20000	6000	400	400	30000	1000	400	10000	10000	10000	10000	3000
A5A6H4	219430000	53885000	3336500	20806000	145580000	31772000	145580000	145580000	142010000	62133000	716520000	716520000	716520000	96828000	19174000	7151800	61371000	7151800	730890	145580000		Q9GZV4	1000	1000	1000	1000	1000	90000	90000	80000	30000	10000	2000	2000	2000	2000	2000	2000	2000	2000	2000	3000
Q08J23	3002700000	3002700000	3002700000	3002700000	4113800	497820000	8863600	3263800000	7946700	26388000	15943000	15943000	15943000	15943000	292110000	15943000	15943000	24648000	497820000	8863600		P21796	1000	1000	1000	1000	1000	80000	80000	80000	20000	20000	30000	30000	30000	90000	30000	90000	90000	90000	90000	3000
P0DOX6	614100000	614100000	614100000	12685000	102890000	460180000	7092500	3002700000	22519000	5055300	5501700	5501700	9377500	5501700	5501700	9377500	9377500	22519000	460180000	7092500		P13639	60000	60000	100000	100000	20000	40000	30000	20000	70000	30000	80000	20000	20000	30000	2000	40000	70000	70000	70000	3000
Q8E2C2	1024000000	248730000	38769000	67190000	1336300000	67190000	1336300000	1036000000	46323000	184200000	1478500000	17820000	23629000	23629000	10440000	51738000	33845000	51738000	67190000	1336300000		O299	9000	9000	9000	9000	30000	90000	90000	90000	8000	2000	3000000000	3000000000	20000	50000	3000000000	40000	40000	40000	40000	3000
Q01844	456070000	272610000	39338000	131990000	97750000	131990000	97750000	554830000	66359000	3294200000	327420000	36338000	39176000	34258000	39176000	284640000	1878000000	284640000	131990000	97750000		P23396	1000	1000	10000	10000	300	90000	90000	90000	30000	40000	70000	70000	70000	10000	3000	20000	20000	20000	20000	2000
P62314	377260000	7998900	19803000	7998900	16553000	3005200	26175000	497820000	101960000	17743000	24828000	24828000	126500000	24828000	24828000	17743000	17743000	17743000	3005200	26175000		Q58FF8	7000	7000	7000	7000	7000	70000	30000	30000	700	700	80000	80000	80000	20000	80000	10000	10000	10000	10000	2000
P34884	589180000	589180000	589180000	12417000	73010000	456070000	6947200	497820000	20806000	27755000	34177000	34177000	8628500	8628500	34177000	8628500	8628500	20806000	456070000	6947200		P17987	1000	1000	1000	1000	1000	90000	80000	80000	10000	10000	10000	10000	10000	10000	10000	30000	30000	30000	4000	2000
Q7XU27	412070000	412070000	412070000	8534600	441250000	91295000	36409000	434650000	679090000	5055300	506350000	634270000	506350000	350840000	506350000	442550000	5055300	5055300	91295000	36409000		Q6NZI2	1000	1000	40000	40000	40000	90000	90000	90000	60000	60000	30000	30000	70000	400	30000	2000000000	2000000000	2000000000	2000000000	2000
P50990	103930000	103930000	103930000	11413000	72898000	70838000	6314400	412070000	127780000	19924000	10111000	10111000	32737000	22191000	32737000	127780000	127780000	19924000	70838000	6314400		P1599	20000	20000	20000	20000	20000	70000	70000	1000	1000	20000	60000	60000	60000	60000	1000	1000	20000	20000	20000	2000
Q71UI9	102890000	68334000	27894000	68334000	1504700000	68334000	1504700000	346570000	1110500000	734540000	497820000	4549200	497820000	48346000	497820000	3127300	357580000	3127300	68334000	1504700000		P2575	300	300	300	300	300	80000	80000	30000	30000	10000	30000	30000	30000	90000	30000	100000	100000	100000	100000	2000
Q12931	49657000	120070000	27894000	60304000	87422000	60304000	87422000	298420000	80216000	633370000	99177000	99177000	99177000	99177000	4917200	80216000	2014800000	80216000	60304000	87422000		P68292	20000	20000	20000	20000	20000	100000	90000	90000	90000	90000	90000	20000	20000	20000	20000	100000	100000	100000	100000	2000
P14923	206360000	112970000	25811000	72278000	658440000	42826000	2388900	265980000	256640000	1091900000	95038000	7643300	137830000	10347000	7643300	13927000	13927000	19924000	42826000	2388900		P4694	10000	10000	10000	10000	20000	80000	80000	80000	60000	6000	60000	60000	60000	300	70000	10000	10000	10000	10000	2000
Q12905	235560000	49113000	27894000	59575000	410180000	59575000	34923000	123300000	524460000	131090000	199830000	24432000	24432000	25197000	24432000	25197000	86320000	25197000	59575000	34923000		P25787	10000	10000	10000	10000	10000	80000	70000	70000	70000	2000	30000	30000	30000	30000	30000	60000	60000	60000	60000	2000
B9KCH0	456070000	86353000	39338000	86353000	238020000	86353000	238020000	119980000	341600000	194130000	2238000000	2238000000	19174000	2238000000	2238000000	2238000000	716520000	194130000	86353000	238020000		P311	20000	20000	2000	2000	2000	6000	40000	40000	80000	10000	50000	50000	50000	80000	50000	3000	3000	3000	3000	2000
Q15008	91295000	91295000	91295000	10421000	497820000	67103000	5343400	117290000	2238000000	2988000	716520000	4801300	716520000	4801300	190390000	2238000000	2238000000	2988000	67103000	5343400		P5529	1000	1000	1000	1000	1000	90000	80000	70000	40000	40000	3000000000	3000000000	3000000000	3000000000	3000000000	70000	70000	70000	70000	2000
Q15365	497820000	27233000	27894000	39338000	150220000	39338000	150220000	94546000	131020000	17334000	24588000	24588000	24588000	24588000	308630000	32460000	32460000	8190800	39338000	150220000		P14618	6000	6000	200	200	70000	3000	60000	60000	3000000000	10000	10000	20000	10000	1000	300	2000	2000	10000	2000	2000
P15880	497820000	75258000	30181000	75258000	366150000	75258000	366150000	86677000	144620000	102760000	21199000	21199000	301570000	21199000	21199000	7897700	109720000	7897700	75258000	366150000		O7567	3000	3000	3000	3000	3000	10000	10000	10000	10000	10000	20000	20000	20000	20000	20000	40000	50000	50000	50000	2000
P05783	3263800000	3263800000	3263800000	9190900	206630000	497820000	206630000	58070000	218710000	209510000	79333000	79333000	79333000	79333000	155460000	300330000	45641000	300330000	497820000	206630000		Q13162	1000	1000	1000	1000	1000	80000	80000	80000	80000	80000	80000	80000	80000	2000	80000	10000	10000	10000	10000	2000
Q9H0D6	460180000	11336000	27755000	27755000	27755000	2315800	27755000	54123000	27504000	19688000	19099000	19099000	22636000	22636000	28195000	8554100	8554100	19688000	2315800	27755000		Q9Z1N5	7000	7000	7000	7000	7000	60000	2000	2000	700	700	3000000000	3000000000	3000000000	10000	3000000000	10000	10000	4000	4000	2000
P10599	54091000	3538700	3538700	11172000	844890000	11172000	844890000	52065000	638130000	466840000	201400000	3145300	152340000	201400000	201400000	150890000	116250000	150890000	11172000	844890000		P23528	30000	30000	50000	50000	3000	100000	30000	30000	80	40000	7000	40000	40000	400	50000	30000	90000	40000	40000	2000
P38919	7655800000	50892000	25431000	25431000	82373000	25431000	82373000	51617000	17283000	841140000	43464000	43464000	2315800	43464000	25039000	8106700	8106700	18141000	25431000	82373000		P9972	1000	1000	1000	1000	1000	70000	100000	100000	100000	30000	4000	40000	40000	40000	40000	40000	40000	40000	40000	2000
Q9BZZ5	497820000	4621100	27755000	3228500	20806000	246940000	20806000	45792000	10392000	145220000	10500000	10500000	497820000	497820000	39137000	24648000	24648000	24648000	246940000	20806000		P63261	6000000000	10000	2000000000	80000	6000000000	10000	2000000000	200000000	20000	10000	4000	10000	60000	20000	2000000000	5000	2000000000	2000000000	10000	2000
P37108	67103000	68635000	8763300	68635000	204040000	68635000	21158000	40960000	10504000	173840000	9895500	2443400	23332000	9895500	2443400	62729000	62729000	4801300	68635000	21158000		O4339	1000	1000	1000	70000	80000	80000	30000	30000	20000	20000	20000	20000	20000	20000	20000	40000	40000	40000	40000	2000
O94826	614100000	28576000	27894000	45792000	360340000	45792000	360340000	39472000	611500000	114490000	111740000	111740000	111740000	46300000	4801300	3319100	39948000	3319100	45792000	360340000		Q6295	2000	2000	2000	2000	2000	100000	100000	100000	1000	1000	70000	70000	70000	70000	70000	20000	20000	20000	20000	2000
P13645	497820000	15957000	27504000	27504000	27504000	412070000	27504000	39338000	19174000	8628500	562160000	562160000	8490500	4801300	562160000	8490500	8490500	19174000	412070000	27504000		P17655	1000	1000	1000	1000	1000	90000	80000	70000	70000	70000	40000	40000	40000	40000	40000	5000	5000	5000	5000	2000
Q14974	3840200	51675000	38769000	38769000	426910000	818090	426910000	39012000	557530000	56598000	965190000	965190000	965190000	101130000	24414000	111740000	208260000	111740000	818090	426910000		P6164	9000	9000	9000	9000	9000	7000	90000	70000	70000	70000	2000	9000	9000	9000	50000	4000	4000	4000	4000	2000
P51991	497820000	2927800	27504000	27504000	104500000	27504000	104500000	38769000	28089000	23907000	102980000	102980000	2547600	292110000	2547600	23907000	23907000	23907000	27504000	104500000		P15437	1000	1000	1000	1000	1000	20000	20000	20000	80000	2000	20000	20000	20000	3000	20000	40000	40000	40000	40000	2000
P49411	6364100	13314000	13314000	13314000	59381000	13314000	59381000	38548000	38331000	467580000	29651000	29651000	29651000	29651000	29651000	15395000	15395000	23332000	13314000	59381000		P13645	2000	20000	4000	100000	20000	2000	2000	40000	2000	400	20000	5000	2000	10000	50000	2000	2000	2000	10000	2000
P40925	12685000	12685000	12685000	13314000	144680000	11607000	144680000	33951000	147930000	81494000	56957000	4869800	4869800	43464000	4869800	10016000	82328000	10016000	11607000	144680000		P62847	1000	1000	1000	1000	1000	90000	90000	90000	90000	100000	400	400	400	100000	400	4000	4000	4000	4000	1000
Q96AG4	1024000000	1024000000	27504000	27504000	27504000	497820000	11336000	32952000	7375200	25811000	145220000	145220000	556740000	556740000	85565000	14425000	14425000	21158000	497820000	11336000		P51991	100000	100000	100000	100000	100000	80000	80000	80000	2000	30000	50000	40000	40000	40000	200	40000	80000	80000	80000	1000
Q03247	91295000	91295000	26175000	26175000	26175000	68323000	26175000	30181000	6855200	194130000	556740000	19781000	19781000	556740000	562160000	14319000	14319000	20806000	68323000	26175000		O41	10000	10000	10000	10000	10000	80000	80000	2000	30000	30000	3000000000	3000000000	3000000000	70000	40000	2000	2000	2000	2000	1000
P25786	412070000	412070000	6171200	11310000	70923000	11310000	8534600	30178000	234290000	200870000	200870000	200870000	472820000	200870000	200870000	200870000	234160000	200870000	11310000	8534600		P2866	30000	30000	30000	30000	4000	80000	80000	80000	80000	80000	60000	60000	60000	9000	60000	10000	80000	80000	80000	1000
Q86VP6	68323000	68323000	26175000	26175000	26175000	9819000000	26175000	28265000	18333000	34678000	460180000	8190800	716520000	716520000	186680000	8490500	8490500	18333000	9819000000	26175000		P62937	100000	100000	100000	100000	20000	10000	10000	50000	5000	4000	7000	20000	20000	60000	30000	10000	10000	40000	10000	1000
P30153	7655800000	7655800000	26063000	26063000	4993000	4463700000	4993000	27894000	7375200	7656400	201400000	8168800	23332000	23332000	8168800	23332000	23332000	23332000	4463700000	4993000		P12111	1000	1000	1000	1000	1000	90000	90000	90000	30000	80000	50000	50000	50000	200	50000	7000	7000	7000	7000	1000
P17844	7655800000	8136800	8136800	54123000	13156000	5055300	13156000	27894000	11794000	28761000	379890000	379890000	379890000	379890000	263130000	190390000	190390000	19924000	5055300	13156000		PDMV9	3000	3000	3000	3000	90000	6000	4000	4000	300	300	2000	10000	10000	1000	90000	70000	70000	70000	70000	1000
Q9Y265	117210000	32952000	26063000	26063000	3775900	7375200	3775900	27894000	51494000	19924000	41907000	41907000	94340000	14261000	41907000	14261000	14261000	19924000	7375200	3775900		Q9NZN4	1000	1000	1000	1000	1000	80000	80000	70000	10000	100000	7000	7000	7000	7000	7000	4000	4000	4000	4000	1000
P40429	103930000	68323000	26175000	26388000	26388000	3228500	19924000	27894000	6189900	23907000	127780000	6882300	6882300	3724900	6882300	23749000	23749000	23749000	3228500	3228500		P61158	1000	1000	1000	1000	20000	70000	70000	70000	2000	4000	20000	20000	20000	5000	20000	20000	20000	20000	20000	1000
P19338	73010000	73010000	21385000	21385000	65275000	55897000	4463700000	27453000	29791000	312690000	36085000	5903000	472820000	472820000	36085000	12055000	12055000	27894000	55897000	55897000		Q96QV6	100	100	100	100	100	100000	90000	7000	7000	7000	4000	30000	30000	30000	30000	4000	4000	4000	4000	1000
P61019	3263800000	12417000	23332000	23332000	16763000	27894000	16763000	26671000	32114000	19924000	8168800	8168800	22191000	8168800	8168800	19924000	19924000	19924000	27894000	27894000		P62316	50000	50000	50000	50000	50000	90000	90000	90000	90000	90000	10000	10000	10000	10000	20000	20000	20000	20000	20000	900
Q07020	235560000	8863600	20806000	20806000	18461000	497820000	58224000	23907000	22784000	27504000	11460000	11460000	11460000	11460000	15826000	11460000	11460000	27504000	497820000	497820000		P23284	20000	20000	20000	20000	30000	20000	20000	20000	30000	60000	4000	200	60000	3000	200	8000	8000	20000	20000	800
P60024	160830000	2988000	3083900	19924000	38489000	117210000	38489000	22649000	2547600	152340000	327420000	7375200	10326000	7375200	10326000	2547600	2547600	3083900	117210000	117210000		O7475	600	600	600	600	600	90000	90000	90000	90000	90000	20000	20000	20000	20000	10000	2000	2000	2000	2000	700
P63104	55897000	55897000	27755000	27934000	76198000	50938000	76198000	20943000	102110000	54264000	35228000	35228000	14425000	14425000	35228000	14425000	14425000	21385000	50938000	50938000		O4377	1000	1000	1000	1000	70000	30000	20000	20000	300	4000	70000	70000	70000	20000	70000	20000	20000	30000	30000	600
P50882	21896000	26671000	26671000	38769000	33155000	26671000	33155000	19972000	19924000	25246000	622210000	8554100	7375200	32737000	7375200	33809000	33809000	9190900	26671000	26671000		P2525	2000	2000	2000	2000	2000	100000	100000	100000	100000	100000	60000	60000	60000	60000	30000	20000	60000	60000	60000	600
P68371	118810000	46374000	3899000	9190900	20270000	4801300	12094000	19924000	59220000	1204000000	186680000	7987800	39176000	39176000	39176000	1204000000	198820000	1204000000	4801300	4801300		Q9NRW1	30000	30000	30000	30000	20000	20000	20000	40000	3000	40000	30000	30000	30000	3000	9000	40000	40000	40000	40000	500
O60218	1024000000	9190900	9190900	9190900	17255000	38769000	17255000	19924000	30477000	4801300	41210000	41210000	3083900	54123000	3083900	51249000	51249000	4801300	38769000	38769000		P24539	30000	30000	30000	30000	30000	90000	90000	90000	90000	5000	30000	30000	30000	30000	30000	20000	40000	40000	40000	500
Q08211	460180000	9190900	9190900	9190900	18788000	26671000	18788000	18141000	51318000	19733000	53708000	53708000	53708000	53708000	6703700	53708000	53708000	5055300	26671000	26671000		P14868	30000	30000	30000	30000	30000	80000	80000	80000	60000	60000	400	400	400	400	400	2000000000	2000000000	2000000000	2000000000	400
P00505	72898000	4308600	6811600	26063000	9644800	4639900	9644800	17716000	2498900	36570000	9428500	9428500	4917200	2547600	9428500	2498900	2498900	2498900	4639900	4639900		P2638	400	400	400	400	10000	2000	2000	2000	20000	6000	70000	20000	20000	20000	20000	10000	80000	9000	9000	400
P68292	377260000	35216000	32952000	32952000	121100000	32952000	121100000	17665000	16978000	68111000	30691000	30691000	10545000	10545000	30691000	54021000	54021000	5055300	32952000	32952000		Q8NBS9	1000	1000	1000	1000	90000	100000	80000	80000	70000	3000	70000	70000	70000	4000	70000	30000	30000	30000	30000	400
A5A6N4	8863600	8863600	8863600	11310000	108370000	7654300	108370000	15518000	129170000	43435000	16213000	3083900	3083900	13341000	4917200	126180000	4801300	4801300	7654300	7654300		P19	400	400	400	400	400	90000	90000	30000	30000	30000	2000	10000	10000	10000	10000	60000	60000	60000	60000	300
Q02878	21522000	11310000	11310000	11310000	66693000	11310000	66693000	11941000	45792000	14319000	24648000	24648000	24648000	24648000	4917200	24648000	54770000	24648000	11310000	11310000		P26369	1000	1000	1000	1000	1000	70000	70000	70000	20000	20000	20000	20000	20000	7000	20000	50000	50000	50000	50000	300
O00231	5840100	5840100	7375200	56973000	32888000	5343400	19924000	11642000	72994000	3083900	71576000	5961900	6572200	9649500	5961900	3083900	3083900	3083900	5343400	5343400		O15145	1000	1000	1000	1000	1000	80000	80000	70000	3000	9000	90000	90000	90000	90000	90000	6000	6000	6000	6000	300
Q12874	139040000	107930000	9190900	107930000	25937000	640290	21385000	10881000	50869000	107980000	207080000	207080000	207080000	207080000	9428500	207080000	207080000	5055300	640290	640290		P55265	90000	90000	90000	90000	90000	70000	3000000000	3000000000	3000000000	3000000000	7000	7000	7000	7000	7000	2000	30000	30000	30000	200
P08758	246940000	9235700	24828000	24828000	24828000	19924000	26671000	10349000	25811000	66041000	40583000	40583000	111740000	40583000	40583000	21385000	21385000	21385000	19924000	19924000		P36542	30000	30000	30000	30000	30000	3000000000	3000000000	3000000000	3000000000	3000000000	50000	50000	50000	50000	50000	90000	90000	90000	90000	200
P33993	110630000	3128300	103700000	5055300	43340000	5055300	43340000	9539700	22533000	66502000	6320300	14353000	300330000	300330000	300330000	300330000	200120000	300330000	5055300	5055300		P13749	700	700	700	700	700	80000	80000	80000	2000	30000	60000	60000	60000	30000	60000	40000	40000	40000	40000	200
Q01105	412070000	412070000	6811600	26063000	26063000	235560000	8863600	7804900	6811600	27504000	965190000	965190000	17478000	965190000	32277000	4445800	4445800	6811600	235560000	235560000		Q9WVH	700	700	700	700	70000	70000	70000	70000	5000	6000	10000	10000	10000	40000	10000	20000	20000	20000	20000	200
P26042	117210000	22052000	4846000	22533000	51930000	22533000	51930000	7547900	35453000	41271000	17693000	17693000	379890000	17693000	17693000	17693000	37110000	17693000	22533000	22533000		P12763	2000	60000	30000	4000	2000	80000	30000	50000	30000	20000	20000	40000	7000	20000	8000	6000	6000	5000	5000	200
Q06830	68323000	15225000	3005200	3005200	12385000	3519500	10316000	7375200	33475000	23749000	126500000	7359400	7359400	126500000	7375200	15617000	15617000	23749000	3519500	3519500		P62244	50000	50000	50000	50000	50000	90000	90000	90000	90000	4000	80000	80000	80000	80000	80000	20000	20000	20000	20000	200
Q96EP5	2992100	22010000	22010000	30181000	46560000	481970	46560000	6244000	20723000	192480000	25100000	25100000	533780000	533780000	8628500	30604000	30604000	5055300	481970	481970		P13473	20000	20000	20000	20000	20000	80000	80000	80000	80000	1000	7000	7000	7000	7000	7000	60000	60000	60000	60000	100
P52272	456070000	456070000	4463700000	4463700000	4463700000	412070000	4463700000	6118000	199830000	19302000	533780000	8190800	236930000	6882300	236930000	199830000	199830000	2053500	412070000	412070000		P33993	40000	40000	40000	40000	40000	90000	80000	80000	80000	80000	400	400	400	400	400	70000	70000	70000	70000	100
P46781	102890000	17786000	18141000	17786000	19399000	23907000	23332000	5055300	41778000	26063000	37789000	37789000	2315800	37789000	78772000	17368000	17368000	26063000	23907000	23907000		P5787	1000	1000	1000	1000	1000	100000	100000	10000	10000	10000	40000	60000	10000	10000	30000	1000	1000	1000	70000	70000
P48643	3263800000	5501900	7375200	58224000	11152000	2315800	19924000	5055300	21745000	6414400	16849000	16849000	16849000	16849000	16849000	3228500	3228500	3228500	2315800	2315800		Q6SW46	400	10000	10000	1000	30000	3000000000	3000000000	60000	40000	50000	30000	30000	50000	50000	10000	2000	2000	9000	60000	60000
P0DOX5	219430000	17375000	6085200	24828000	35242000	110630000	35242000	5036300	9058500	3083900	254290000	254290000	155460000	254290000	254290000	2053500	2053500	2053500	110630000	110630000		Q71DI3	20000	20000	60000	4000	70000	70000	40000	10000	40000	1000	60000	100000	100000	70000	100000	10000	40000	40000	20000	20000
P07711	9819000000	3166800	3166800	9423200	19383000	19924000	19383000	4801300	32857000	3083900	137830000	137830000	137830000	137830000	152340000	38236000	38236000	3083900	19924000	19924000		O95994	1000	1000	1000	1000	1000	80000	70000	4000	4000	4000	20000	70000	3000000000	3000000000	70000	3000	30000	30000	20000	20000
Q5TEC6	139040000	50938000	4639900	9190900	19480000	18141000	12181000	4639900	59359000	3228500	39523000	39523000	39523000	39523000	126180000	4463700000	4463700000	3228500	18141000	18141000		Q683	30000	30000	1000	1000	8000	20000	2000	90000	100	80000	3000000000	20000	20000	30000	3000	4000	4000	1000	10000	10000
P07237	497820000	5055300	5055300	13314000	5055300	20806000	3002700000	4498200	17743000	106350000	180970000	180970000	8763300	180970000	180970000	42397000	42397000	4639900	20806000	20806000		P78371	30000	30000	30000	30000	10000	70000	70000	70000	50000	2000	2000	30000	30000	2000	30000	50000	50000	50000	10000	10000
P09012	13548000	3253800	18141000	3253800	35083000	18141000	23749000	4206800	5055300	74999000	12417000	12417000	8763300	12417000	12417000	17182000	17182000	25811000	18141000	18141000		Q6664	50000	50000	70000	70000	30000	50000	8000	8000	50000	50000	6000	6000	6000	50000	6000	20000	20000	90000	90000	90000
P33992	139040000	8573700	6582800	26063000	63788000	26063000	63788000	4188100	45521000	12536000	32479000	32479000	254290000	32479000	32479000	2480700	2480700	2480700	26063000	26063000		Q8IYT4	2000	2000	2000	2000	900	80000	80000	80000	2000	20000	7000	7000	7000	4000	7000	60000	60000	80000	80000	80000
Q91V92	5055300	5055300	7375200	56462000	10712000	4621100	19924000	4136000	17054000	3640900	19508000	9797300	24414000	24414000	263130000	4801300	4801300	7375200	4621100	4621100		P15497	70000	70000	2000	2000	2000	90000	30000	30000	20000	40000	2000	2000	2000	30000	2000	20000	20000	70000	70000	70000
P35637	6783200	4467000	5055300	23749000	10811000	3228500	10811000	4036400	3724900	19803000	8554100	8554100	3724900	3724900	9819000000	3724900	3724900	5055300	3228500	3228500		P12725	20000	20000	7000	7000	40000	4000	200	70000	1000	6000	40000	40000	40000	40000	40000	70000	70000	8000	8000	8000
P99999	497820000	209290000	209290000	4917200	10396000	377260000	52300000	4021100	64337000	6811600	152340000	7960200	194130000	152340000	943900000	194130000	335220000	194130000	377260000	377260000		Q7XU27	10000	10000	10000	10000	10000	70000	3000000000	3000000000	30000	3000	40000	40000	40000	40000	40000	30000	30000	2000	2000	2000
P32969	9819000000	9819000000	9819000000	9819000000	4765400000	3002700000	9350700	3935800	7375200	2547600	186680000	7570200	62920000	62920000	186680000	26175000	26175000	26175000	3002700000	3002700000		P52292	30000	30000	30000	30000	30000	100000	100000	100000	100000	100000	3000000000	80000	3000000000	3000000000	3000	20000	90000	90000	90000	90000
P23396	7655800000	7655800000	7655800000	7655800000	14390000	1743000000	8898700	3583600	7375200	23749000	234370000	234370000	54123000	54123000	234370000	25811000	25811000	25811000	1743000000	3583600		P5536	40000	40000	40000	40000	40000	70000	70000	70000	70000	70000	20000	20000	20000	20000	2000	20000	80000	80000	80000	80000
Q7JJU6	103930000	18729000	3519500	3519500	21691000	19924000	11310000	3519500	45079000	145220000	41465000	41465000	41465000	41465000	42703000	145220000	380430000	145220000	19924000	3519500		A6R2K7	10000	10000	10000	10000	10000	2000	2000	2000	2000	2000	20000	20000	20000	20000	20000	40000	80000	80000	80000	80000
O76021	589180000	3519500	3519500	10316000	42788000	3519500	42788000	3458200	48742000	22217000	70641000	70641000	70641000	70641000	70641000	4138600	3724900	9190900	3519500	3458200		Q3MHN5	10000	10000	10000	10000	10000	3000000000	3000000000	60000	60000	60000	50000	50000	50000	50000	50000	60000	60000	60000	60000	60000
P08133	70838000	11537000	23907000	23907000	34093000	23907000	34093000	3360900	35134000	18333000	9819000000	9819000000	39948000	39948000	9819000000	13783000	13783000	18333000	23907000	3360900		O487	10000	10000	10000	10000	10000	90000	90000	20000	20000	20000	30000	30000	30000	30000	4000	20000	60000	60000	60000	60000
Q9Y6E2	108740000	19200000	3538700	8534600	20348000	5055300	11379000	3228500	48457000	111740000	200870000	3640900	3640900	3640900	634270000	3640900	9080300	111740000	5055300	3228500		P49448	20000	20000	20000	20000	20000	100000	100000	7000	7000	40000	40000	40000	40000	1000	40000	7000	50000	50000	50000	50000
P19035	118810000	40052000	39338000	33215000	171030000	10119000	44283000	3137700	137720000	37485000	95130000	37093000	556740000	556740000	37093000	556740000	36097000	556740000	10119000	3137700		P6275	10000	10000	10000	10000	10000	90000	90000	90000	90000	90000	4000	4000	4000	300	4000	20000	50000	50000	50000	50000
P32322	497820000	497820000	23907000	23907000	69251000	412070000	4385400	3128800	29521000	20854000	20806000	20806000	292110000	20806000	20806000	20806000	20806000	20806000	412070000	3128800		O6218	40000	40000	40000	30000	30000	80000	80000	80000	80000	80000	20000	10000	10000	10000	9000	20000	50000	50000	50000	50000
P07910	5618100	14850000	22650000	22650000	12994000	4036400	12994000	3005200	6572200	463870000	126180000	126180000	126180000	126180000	127780000	12535000	12535000	18141000	4036400	3005200		P11216	20000	20000	20000	20000	20000	80000	80000	100	100	100	3000000000	20000	20000	20000	100	100	40000	40000	40000	40000
P02786	3002700000	3002700000	3002700000	9190900	3002700000	456070000	17759000	2499400	28670000	184640000	8490500	8490500	8490500	300330000	300330000	241000000	70641000	126180000	497820000	2499400		Q7T3A4	50000	50000	50000	50000	50000	90000	90000	90000	60000	60000	40000	40000	40000	40000	40000	100000	40000	40000	40000	40000
P62136	7655800000	3640900	3640900	21158000	21324000	4639900	21324000	2315800	32842000	3640900	11706000	11706000	9819000000	4917200	4917200	13278000	13278000	3640900	460180000	2315800		P63164	10000	10000	10000	10000	10000	80000	80000	80000	80000	80000	80000	30000	30000	30000	1000	20000	40000	40000	40000	40000
P13667	246940000	246940000	6936200	27504000	27504000	160830000	7375200	2281500	2796500	1478500000	533780000	533780000	9344600	533780000	533780000	2796500	2796500	2796500	67190000	2281500		PDOY3	20000	20000	20000	20000	20000	80000	80000	80000	80000	80000	70000	70000	70000	70000	70000	80000	40000	40000	40000	40000
Q92979	412070000	412070000	5055300	11172000	44879000	11172000	54123000	1785200	112020000	3640900	69460000	69460000	39523000	39523000	180970000	3640900	25565000	3640900	50813000	1785200		O14818	30000	30000	30000	30000	5000	80000	80000	2000000000	10000	3000	30000	30000	30000	30000	70000	2000000000	40000	40000	40000	40000
O43324	1743000000	377260000	377260000	5055300	377260000	460180000	9819000000	377260000	4801300	145220000	460180000	460180000	4801300	4801300	460180000	4801300	965190000	4801300	131990000	377260000		PDOX5	20000	20000	20000	20000	20000	90000	90000	300	300	300	30000	10000	10000	10000	10000	300	40000	40000	40000	40000
Q9UQ80	412070000	110630000	56462000	224340000	224340000	209290000	9819000000	224340000	13088000	17743000	217960000	9846900	10248000	634270000	10248000	634270000	177330000	634270000	3005200	224340000		P4216	20000	20000	20000	20000	20000	3000000000	3000000000	40000	60000	3000	20000	20000	20000	20000	20000	40000	30000	30000	30000	30000
B9E8E8	160830000	160830000	11902000	9423200	160830000	117290000	3263800000	160830000	965190000	13553000	965190000	965190000	965190000	965190000	965190000	965190000	716520000	965190000	456070000	160830000		P1915	20000	20000	20000	20000	20000	80000	80000	80000	80000	80000	70000	70000	70000	3000	70000	10000	30000	30000	30000	30000
Q16531	6947200	6947200	6947200	11172000	6947200	6855200	1743000000	6947200	199830000	32586000	622210000	3640900	622210000	3640900	4463700000	3640900	4463700000	199830000	91295000	6947200		P1834	100	100	100	100	100	80000	80000	9000	9000	9000	80000	90000	90000	90000	90000	6000	30000	30000	30000	30000
P62259	103930000	6171200	6171200	14291000	6171200	7655800000	497820000	6171200	17692000	194130000	207800000	4801300	10326000	4801300	4801300	26063000	26063000	26063000	68334000	6171200		Q62186	40000	40000	40000	40000	40000	80000	80000	80000	80000	20000	10000	10000	10000	10000	10000	60000	30000	30000	30000	30000
P0DOY3	1024000000	246940000	246940000	405500000	405500000	456070000	497820000	405500000	66041000	2498900	9819000000	9819000000	79333000	79333000	9819000000	66041000	611500000	66041000	60304000	60304000		P11279	20000	20000	20000	20000	20000	80000	80000	80000	80000	30000	90000	90000	90000	1000	90000	30000	20000	20000	20000	20000
Q63429	614100000	235560000	235560000	23332000	23332000	412070000	497820000	23332000	201400000	194130000	1478500000	1478500000	1478500000	112930000	84456000	201400000	483550000	201400000	42826000	42826000		O75874	100000	100000	100000	100000	100000	70000	70000	70000	70000	70000	400	400	400	400	400	60000	20000	20000	20000	20000
P40939	412070000	108740000	56462000	56462000	56462000	206360000	497820000	56462000	12717000	27894000	126180000	6703700	234370000	126180000	126180000	234370000	147930000	234370000	59575000	59575000		P4632	20000	20000	20000	20000	20000	70000	70000	4000	20000	20000	7000	7000	7000	7000	7000	4000	20000	20000	20000	20000
P83731	377260000	102890000	39338000	39338000	39338000	160830000	497820000	39338000	4639900	1260700	25373000	25373000	201400000	25373000	207080000	201400000	142010000	201400000	86353000	86353000		Q8T3U2	100	100	100	100	100	80000	80000	80000	20000	20000	2000	2000	20000	20000	2000	40000	20000	20000	20000	20000
F1QB54	10219000	10219000	21385000	21385000	21385000	9350700	497820000	21385000	6572200	3640900	533780000	23788000	9649500	19174000	23788000	19174000	19174000	19174000	67103000	67103000		Q71UI9	20000	20000	20000	20000	20000	70000	70000	70000	70000	70000	30000	30000	30000	40000	30000	8000	20000	20000	20000	20000
P05388	497820000	497820000	21158000	21158000	24715000	2315800	497820000	24715000	21158000	2260900	9377500	9377500	9377500	9377500	9344600	11932000	11932000	27755000	39338000	39338000		B9E8E8	10000	10000	10000	10000	10000	100000	100000	100000	100000	100000	7000	7000	7000	7000	7000	2000	20000	20000	20000	20000
P39019	7946700	1504600	21158000	21158000	9897100	19924000	497820000	9897100	6936200	19924000	137830000	6936200	300330000	6936200	137830000	6936200	6936200	6936200	75258000	75258000		P62888	30000	30000	30000	30000	30000	90000	90000	90000	10000	1000	50000	7000	50000	50000	7000	70000	20000	20000	20000	20000
P04797	589180000	219430000	219430000	37031000	37031000	412070000	412070000	37031000	1384800000	5055300	202250000	202250000	111740000	2466300000	111740000	1384800000	380430000	1384800000	497820000	497820000		P123	20000	20000	20000	20000	20000	80000	80000	80000	80000	80000	10000	4000	4000	4000	4000	70000	20000	20000	20000	20000
Q13151	359170000	91295000	28265000	28265000	28265000	150620000	412070000	28265000	61449000	9190900	2466300000	6747100	6747100	6747100	4869800	234370000	126910000	234370000	2315800	2315800		P7954	1000	1000	1000	1000	1000	90000	90000	2000	2000	2000	7000	30000	40000	40000	30000	2000	20000	20000	20000	20000
O75396	246940000	72898000	22533000	22533000	4183800	139040000	412070000	4183800	56973000	204430000	308630000	308630000	4917200	5501700	9649500	31589000	107730000	31589000	11172000	11172000		P9525	20000	20000	20000	20000	20000	80000	80000	80000	80000	80000	10000	10000	10000	8000	10000	10000	20000	20000	20000	20000
P0DMV9	9664200	4801300	4801300	11921000	4801300	3166500	412070000	4801300	23749000	8763300	943900000	943900000	9344600	943900000	943900000	40606000	40606000	8763300	25431000	25431000		P22392	60000	60000	60000	60000	80000	90000	10000	10000	500	10000	90000	90000	90000	2000	90000	5000	10000	10000	10000	10000
Q86TI0	108740000	108740000	11172000	9190900	108740000	91295000	377260000	108740000	22519000	10198000	472820000	8411200	830230000	830230000	6572200	35196000	35196000	4801300	54680000	54680000		P7686	20000	20000	20000	20000	20000	70000	70000	70000	30000	80000	4000	4000	4000	4000	4000	6000	10000	10000	10000	10000
P63261	7739500	4780400	20806000	20806000	20806000	18141000	129170000	20806000	6855200	55199000	300330000	7106300	197240000	197240000	197240000	6855200	6855200	6855200	246940000	246940000		P3838	2000	2000	2000	2000	2000	100000	100000	100000	100000	100000	2000	2000	2000	2000	3000	20000	10000	10000	10000	10000
P05386	66094000	2796500	2988000	19924000	2988000	27894000	79449000	2988000	31631000	6811600	199830000	155460000	155460000	199830000	13050000	31631000	31631000	3083900	68635000	68635000		P348	200	200	200	200	200	90000	90000	20000	3000	20000	10000	10000	10000	100	10000	90000	10000	10000	10000	10000
Q09073	209290000	9819000000	4639900	22519000	22519000	117210000	73010000	22519000	45792000	194130000	201400000	201400000	201400000	201400000	5153900	201400000	45792000	201400000	412070000	412070000		P47836	20000	20000	20000	20000	20000	70000	90000	80000	80000	1000	90000	60000	90000	10000	60000	70000	10000	10000	10000	10000
P04908	9819000000	9819000000	22010000	32952000	9819000000	3002700000	72898000	9819000000	20806000	32277000	943900000	943900000	8763300	943900000	943900000	35134000	35134000	4801300	818090	818090		Q115	20000	20000	20000	20000	20000	90000	90000	90000	90000	90000	2000	40000	40000	40000	70000	30000	10000	10000	10000	10000
P00338	206360000	7655800000	61449000	61449000	8916400	110630000	68323000	8916400	30181000	3228500	78772000	78772000	9649500	78772000	78772000	4463700000	30181000	4463700000	27504000	27504000		P69	50000	50000	50000	50000	50000	70000	70000	70000	20000	3000	400	400	400	400	50000	30000	10000	10000	10000	10000
P27797	497820000	497820000	497820000	9190900	497820000	412070000	64337000	497820000	234370000	101150000	204430000	8411200	234370000	234370000	234370000	234370000	524460000	234370000	13314000	13314000		P111	20000	20000	20000	20000	20000	90000	90000	90000	90000	90000	3000000000	3000000000	3000000000	3000000000	3000000000	90000	10000	10000	10000	10000
A2T6Y4	377260000	9963200	20806000	20806000	20806000	23907000	61449000	20806000	24809000	18303000	4801300	4801300	4801300	4801300	4801300	18303000	18303000	18303000	11607000	61449000		P38657	30000	30000	30000	30000	30000	70000	70000	70000	4000	4000	400	400	400	400	400	20000	9000	9000	9000	9000
Q60664	10219000	19924000	19924000	19924000	38974000	19924000	56973000	38974000	44985000	981390	4463700000	6882300	4463700000	6882300	28948000	126500000	126500000	981390	7763300	56973000		P62753	80000	80000	80000	80000	1000	3000000000	3000000000	3000000000	10000	2000	80000	80000	80000	80000	80000	60000	6000	6000	6000	6000
P30050	10913000	7273600	19924000	19924000	33391000	19924000	56462000	33391000	22650000	163620000	26114000	3943000	263130000	26114000	26114000	11245000	11245000	26063000	497820000	56462000		Q56A35	50000	50000	50000	50000	8000	80000	80000	80000	10000	7000	4000	4000	4000	80000	4000	8000	4000	4000	4000	4000
Q9BUF5	160830000	4765400000	58224000	58224000	58224000	108740000	55897000	58224000	28265000	1204000000	65740000	65740000	84456000	84456000	6703700	5791700	28265000	5791700	27894000	55897000		O5529	20000	20000	20000	20000	40000	90000	90000	90000	90000	90000	10000	10000	2000	2000	10000	7000	2000	2000	2000	2000
P78371	235560000	235560000	12094000	11172000	44005000	209290000	54123000	44005000	64337000	15771000	91197000	3382600	16607000	16607000	3382600	16607000	44702000	16607000	68323000	54123000		P7858	20000	20000	20000	20000	20000	70000	70000	70000	70000	70000	80000	80000	80000	70000	80000	8000	2000	2000	2000	2000
P01860	150620000	4463700000	54123000	54123000	14669000	103930000	52300000	14669000	22533000	3229900	16643000	16643000	4463700000	2466300000	4639900	31631000	22533000	31631000	11310000	52300000		P6953	50000	50000	50000	50000	50000	90000	90000	90000	90000	90000	20000	20000	20000	20000	20000	90000	2000	2000	2000	2000
P13010	497820000	160830000	160830000	2498900	49549000	359170000	46374000	49549000	30181000	5791700	562160000	562160000	562160000	472820000	562160000	472820000	218710000	472820000	9819000000	46374000		P55786	40000	40000	40000	40000	40000	90000	90000	90000	2000	60000	7000	7000	7000	7000	7000	10000	2000	2000	2000	2000
P62704	359170000	117210000	5055300	10316000	35117000	5055300	38769000	35117000	98342000	27894000	14425000	14425000	14425000	14425000	14425000	27894000	27894000	27894000	4463700000	38769000		O14523	10000	10000	10000	10000	10000	90000	90000	2000	2000	2000	20000	20000	20000	20000	20000	2000	1000	1000	1000	1000
Q9NVE4	497820000	118810000	118810000	18303000	29418000	246940000	32952000	29418000	28265000	194130000	263130000	7375200	263130000	263130000	6572200	201400000	218710000	201400000	5055300	32952000		O75533	1000	1000	1000	1000	1000	90000	90000	90000	90000	90000	3000000000	3000000000	3000000000	3000000000	3000000000	4000	1000	1000	1000	1000
Q9P2E9	219430000	73010000	5055300	9423200	81800000	9423200	32952000	81800000	73054000	204430000	254290000	7359400	254290000	254290000	4801300	204430000	177330000	204430000	7375200	32952000		E7F6F7	10000	10000	10000	10000	10000	80000	80000	80000	80000	80000	4000	80000	80000	80000	80000	6000	400	400	400	400
O43684	460180000	117290000	117290000	194130000	194130000	235560000	32630000	194130000	25887000	200870000	6882300	6882300	4463700000	4463700000	6882300	4463700000	200330000	4463700000	3228500	32630000		P8727	20000	20000	20000	20000	20000	80000	80000	80000	80000	80000	20000	20000	20000	20000	20000	70000	200	200	200	200
Q9NTK5	7654300	7654300	19924000	19924000	19924000	7375200	27504000	19924000	18698000	6811600	292110000	7570200	292110000	292110000	4869800	6811600	6811600	6811600	55897000	27504000		P13647	10000	10000	10000	10000	10000	70000	10000	20000	20000	20000	40000	40000	40000	40000	40000	20000	100	100	100	100
P09211	7375200	7375200	19924000	19924000	19924000	7375200	27504000	19924000	6582800	43964000	17625000	17625000	17625000	17625000	17625000	6582800	6582800	6582800	27894000	27504000		P43	20000	20000	20000	20000	20000	90000	90000	90000	90000	20000	4000	4000	4000	4000	4000	90000	90000	90000	90000	90000
P30838	70838000	35109000	30181000	6537600	54615000	6537600	26447000	54615000	45850000	9707700	200870000	19429000	3083900	3083900	19429000	9707700	26440000	9707700	497820000	26447000		Q14498	2000	2000	2000	2000	2000	90000	90000	90000	90000	90000	20000	20000	20000	20000	30000	60000	60000	60000	60000	60000
P51149	108740000	108740000	19924000	19924000	8897900	72898000	26175000	8897900	137830000	19924000	556740000	8411200	31631000	2547600	31631000	137830000	137830000	19924000	117210000	26175000		P9874	1000	1000	1000	1000	1000	70000	70000	40000	40000	40000	50000	8000	4000	4000	50000	40000	40000	40000	40000	40000
P22314	8319200	8319200	19688000	8319200	3002700000	7375200	26063000	3002700000	25431000	4801300	263130000	263130000	263130000	263130000	263130000	10973000	10973000	25431000	50938000	26063000		P2656	20000	20000	10	10	10	100000	100000	40000	40000	40000	80000	80000	2000	2000	80000	40000	40000	40000	40000	40000
Q8N163	7375200	7375200	19803000	7375200	497820000	7039400	26063000	497820000	6572200	217960000	15901000	15901000	8190800	8190800	4801300	6572200	6572200	6572200	26671000	26063000		Q1413	100	100	100	40000	3000	80000	4000	4000	300	50000	3000000000	70000	70000	3000	20000	30000	30000	30000	30000	30000
P42330	3002700000	11607000	19803000	11607000	8319000	4801300	26063000	8319000	31589000	25811000	4463700000	5791700	23332000	4463700000	5791700	11225000	11225000	25811000	4801300	26063000		Q9UHX1	20000	20000	20000	20000	20000	80000	70000	70000	70000	70000	20000	90000	20000	20000	90000	30000	30000	30000	30000	30000
Q8NBS9	7375200	7375200	19688000	7375200	412070000	7092500	25887000	412070000	36381000	6572200	53296000	53296000	24588000	24588000	25039000	6572200	6572200	6572200	38769000	7092500		P7911	20000	20000	20000	20000	20000	80000	80000	20000	20000	20000	3000000000	3000000000	20000	20000	3000000000	20000	20000	20000	20000	20000
P26641	32952000	32952000	32952000	38769000	32952000	19200000	25431000	32952000	25431000	6749400	207080000	37307000	263130000	207080000	207080000	35453000	35453000	5055300	26671000	19200000		P52272	20000	20000	20000	30000	30000	90000	100000	90000	20000	10000	400	400	400	20000	400	10000	10000	10000	10000	10000
P29401	6938200	4440600	19174000	4440600	82018000	4440600	25431000	82018000	125440000	40853000	13539000	13539000	405500000	13539000	13539000	6085200	6085200	6085200	4639900	4440600		Q9CPN8	10000	10000	10000	10000	10000	80000	80000	10000	6000	6000	10000	10000	10000	10000	10000	10000	10000	10000	10000	10000
P63017	4917200	2836500	7375200	13537000	29351000	7375200	24908000	29351000	27660000	9800600	18076000	26092000	201400000	201400000	201400000	4726000	4726000	7375200	32952000	7375200		P14923	1000	1000	1000	1000	1000	90000	90000	8000	8000	8000	40000	40000	40000	40000	40000	8000	8000	8000	8000	8000
Q00839	91295000	17759000	19174000	17759000	17743000	7375200	24828000	17743000	37864000	24828000	137830000	7570200	10545000	137830000	12417000	10545000	10545000	24828000	7654300	7375200		Q9NRP7	6000000000	6000000000	6000000000	6000000000	6000000000	90000	90000	90000	90000	90000	60000	60000	60000	60000	60000	4000	4000	4000	4000	4000
P01834	589180000	11503000	19174000	11503000	25431000	5055300	24828000	25431000	28675000	27755000	8628500	8628500	4917200	6882300	8628500	17652000	17652000	27755000	11310000	5055300		O43684	20000	20000	20000	20000	20000	80000	80000	3000	3000	3000	40000	40000	40000	40000	40000	3000	3000	3000	3000	3000
Q01970	6936200	6936200	18333000	6936200	5698900	6811600	24648000	5698900	5791700	4917200	5791700	5791700	5791700	5791700	8628500	5791700	5791700	5791700	5343400	6811600		Q8945	20000	20000	20000	20000	20000	100000	100000	100000	100000	300	60000	60000	60000	60000	10000	100000	100000	100000	100000	100000
P84103	3263800000	3263800000	18333000	3263800000	3107200	589180000	23907000	3107200	5791700	292110000	180970000	7971300	8411200	180970000	263130000	17619000	17619000	27504000	2493200	589180000		O54734	20000	20000	20000	20000	20000	80000	80000	80000	2000	400	7000	7000	7000	7000	7000	90000	90000	90000	90000	90000
Q8TD26	6855200	6855200	18303000	6855200	7278600	6582800	23907000	7278600	102700000	5153900	48651000	48651000	194130000	194130000	207080000	5153900	5153900	5153900	640290	6582800		P15586	30000	30000	30000	30000	30000	80000	80000	80000	80000	400	20000	20000	20000	20000	20000	90000	90000	90000	90000	90000
Q9UHX1	235560000	70838000	18232000	70838000	3640900	118810000	23749000	3640900	54123000	3083900	248320000	7106300	248320000	248320000	460180000	207080000	103700000	207080000	19924000	118810000		Q92526	70000	70000	70000	70000	3000	70000	70000	70000	2000	800	2000	2000	2000	2000	2000	80000	80000	80000	80000	80000
P61353	6582800	6582800	18141000	6582800	1743000000	6572200	23332000	1743000000	21520000	4917200	7359400	7359400	16849000	7359400	7359400	4917200	4917200	4917200	5055300	6572200		Q61576	90000	90000	90000	90000	40000	90000	90000	3000000000	20000	1000	70000	70000	90000	20000	70000	60000	60000	60000	60000	60000
P61020	6572200	6572200	17743000	6572200	9988600	6342600	22650000	9988600	17452000	66502000	59907000	59907000	31631000	59907000	59907000	4917200	4917200	4917200	235560000	6342600		Q99623	20000	20000	20000	20000	20000	80000	80000	80000	20000	1000	90000	90000	90000	90000	90000	60000	60000	60000	60000	60000
P42166	67103000	13996000	18141000	13996000	17759000	4036400	22650000	17759000	33110000	23749000	9819000000	6572200	35196000	35196000	6572200	10435000	10435000	23749000	22533000	4036400		A6L4M4	10000	10000	10000	10000	10000	100000	100000	100000	100000	2000	90000	90000	90000	20000	90000	40000	40000	40000	40000	40000
P11413	219430000	8319200	18141000	8319200	64337000	24828000	22650000	64337000	22519000	23332000	716520000	716520000	126500000	716520000	716520000	10059000	10059000	23332000	3519500	24828000		Q9BUF5	2000000000	2000000000	2000000000	2000000000	2000000000	90000	90000	90000	9000	2000	2000	2000	2000	30000	2000	40000	40000	40000	40000	40000
Q96GQ7	3379100	3379100	15776000	3379100	38067000	3263800000	22533000	38067000	64337000	4801300	12000000	23828000	1478500000	1478500000	4917200	199830000	64337000	199830000	481970	3263800000		Q9WTI7	30000	30000	30000	30000	30000	90000	90000	90000	90000	5000	400	400	400	400	400	20000	20000	20000	20000	20000
P07195	6475700	6475700	13088000	6475700	18303000	6314400	22519000	18303000	64337000	26175000	186680000	186680000	13088000	186680000	186680000	71191000	64337000	71191000	412070000	6314400		O75396	20000	20000	20000	20000	20000	90000	90000	90000	20000	5000	400	400	400	400	400	20000	20000	20000	20000	20000
Q71DI3	1743000000	5357900	11468000	5357900	53459000	5357900	22519000	53459000	31571000	194130000	84456000	84456000	84456000	84456000	4801300	194130000	24373000	194130000	23907000	5357900		P21589	30000	30000	30000	30000	2000	90000	90000	90000	20000	8000	400	400	400	60000	400	8000	8000	8000	8000	8000
P57088	108740000	2598600	9190900	2598600	6073800	68323000	21385000	6073800	129170000	145220000	379890000	7570200	8628500	10326000	8628500	129170000	129170000	5055300	2315800	68323000		P2786	20000	20000	20000	20000	20000	90000	90000	90000	90000	9000	2000	30000	2000	2000	30000	5000	5000	5000	5000	5000
P63243	118810000	7092500	9190900	7092500	72898000	24828000	21158000	72898000	19688000	5055300	190390000	8168800	199830000	199830000	199830000	679090000	679090000	5055300	110630000	24828000		P43243	2000	2000	2000	2000	2000	80000	80000	80000	80000	9000	90000	90000	90000	90000	80	5000	5000	5000	5000	5000
Q96AE4	219430000	67103000	8763300	4463700000	4463700000	117290000	20806000	4463700000	56462000	26175000	12273000	12273000	4463700000	4463700000	32277000	201400000	56462000	201400000	19924000	117290000		P34897	30000	30000	30000	30000	30000	100000	100000	100000	100000	10000	7000	7000	7000	7000	7000	4000	4000	4000	4000	4000
P62304	6572200	6572200	7946700	497820000	497820000	6475700	20806000	497820000	7946700	18303000	4917200	4917200	4917200	300330000	4917200	4917200	4917200	7946700	18141000	6475700		Q3135	60000	60000	60000	60000	60000	70000	70000	70000	20000	10000	50000	50000	50000	50000	50000	2000	2000	2000	2000	2000
P49327	3860800	3860800	7946700	497820000	497820000	3583600	20806000	497820000	3640900	7529700	965190000	3640900	3640900	3640900	236930000	3640900	3640900	3640900	20806000	3583600		Q9BSJ8	1000000000	1000000000	1000000000	1000000000	1000000000	90000	90000	90000	90000	20000	30000	30000	30000	10000	30000	80000	80000	80000	80000	80000
P62937	8705900	2480700	2498900	2480700	3263800000	22650000	20806000	3263800000	39176000	2648600	16607000	16607000	16607000	16607000	16607000	39176000	39176000	2648600	18141000	22650000		Q2788	20000	20000	20000	20000	20000	80000	80000	80000	80000	20000	20000	20000	20000	20000	20000	70000	70000	70000	70000	70000
P52597	160830000	2315800	2480700	2315800	377260000	22650000	20806000	377260000	20985000	2498900	497820000	7987800	16849000	3640900	16849000	37031000	37031000	2498900	26063000	22650000		Q9NZM1	50000	50000	50000	50000	50000	80000	80000	80000	80000	20000	90000	90000	90000	90000	90000	60000	60000	60000	60000	60000
Q14315	412070000	412070000	7654300	61449000	61449000	377260000	19924000	61449000	3229900	18307000	943900000	5501700	943900000	5501700	202250000	3229900	3229900	3229900	4621100	377260000		P51148	40000	40000	40000	40000	40000	90000	80000	80000	80000	30000	20000	20000	20000	20000	20000	40000	40000	40000	40000	40000
Q92973	377260000	377260000	7739500	497820000	497820000	209290000	19924000	497820000	3640900	4917200	327420000	7971300	308630000	308630000	943900000	3640900	3640900	3640900	3228500	209290000		Q9BQE3	200000000	200000000	200000000	200000000	20000	80000	80000	80000	90000	30000	20000	20000	20000	50000	20000	30000	30000	30000	30000	30000
Q93009	359170000	359170000	7375200	27755000	6046600	206360000	19924000	6046600	3083900	145220000	506350000	8554100	13120000	13120000	12417000	3083900	3083900	3083900	377260000	206360000		Q15436	70000	70000	70000	70000	70000	80000	80000	80000	30000	30000	2000	2000	2000	2000	2000	30000	30000	30000	30000	30000
P62277	118810000	2053500	2212800	2053500	3899000	103930000	19924000	3899000	405500000	2315800	19924000	19924000	19924000	19924000	19924000	405500000	405500000	2315800	3002700000	103930000		Q1295	20	20	20	80000	90000	80000	40000	40000	40000	30000	30000	10000	10000	4000	7000	30000	30000	30000	30000	30000
Q6NYA0	117290000	1406500	1920300	1406500	9963200	102890000	19924000	9963200	5791700	2053500	126180000	7106300	126180000	126180000	22636000	5791700	5791700	2053500	12094000	9963200		P36873	20000	20000	20000	20000	20000	90000	90000	90000	20000	40000	7000	7000	7000	20000	10000	20000	20000	20000	20000	20000
Q13813	117210000	1260700	1406500	1260700	3583600	91295000	19924000	3583600	145220000	1920300	13278000	13278000	13278000	13278000	23629000	145220000	145220000	1920300	1743000000	3583600		P7339	20000	20000	20000	20000	20000	90000	90000	90000	4000	40000	20000	20000	20000	30000	20000	20000	20000	20000	20000	20000
P04406	4463700000	4463700000	25431000	9980300	25431000	614100000	11607000	25431000	6936200	3083900	207080000	207080000	70641000	70641000	207080000	22519000	22519000	22519000	13996000	25431000		P29387	60000	60000	60000	60000	60000	100000	100000	100000	100000	50000	70000	70000	70000	70000	70000	20000	20000	20000	20000	20000
Q9Y2X3	70838000	70838000	70838000	70838000	160830000	4765400000	11413000	160830000	18333000	5055300	19174000	19174000	31363000	31363000	19174000	30477000	30477000	5055300	13314000	160830000		Q5TEC6	90000	90000	90000	90000	90000	100000	100000	100000	100000	50000	20000	20000	20000	20000	20000	20000	20000	20000	20000	20000
Q13547	102890000	6811600	12685000	12685000	3002700000	4765400000	11379000	3002700000	17003000	5153900	22220000	22220000	22220000	22220000	716520000	22220000	6572200	39523000	12685000	3002700000		Q8WN22	60000	60000	60000	60000	60000	70000	70000	70000	70000	50000	20000	20000	20000	20000	20000	20000	20000	20000	20000	20000
Q2QD07	67103000	67103000	9350300	54123000	4979000	7655800000	11310000	4979000	45792000	9164400	308630000	7359400	308630000	7359400	7375200	73864000	234160000	73864000	12417000	4979000		Q7Z46	100000	100000	100000	100000	30000	70000	70000	70000	50000	50000	2000	2000	400	5000	2000	10000	10000	10000	10000	10000
P49721	68323000	6475700	12417000	3640900	3640900	1024000000	11310000	3640900	13762000	3083900	830230000	4463700000	4463700000	4463700000	4463700000	4463700000	335220000	4463700000	12417000	3640900		P62491	50000	50000	50000	50000	50000	100000	100000	100000	600	60000	2000	2000	2000	2000	2000	10000	10000	10000	10000	10000
Q13535	67103000	6342600	11503000	5153900	7038400	614100000	11172000	7038400	13651000	4801300	197240000	4463700000	4463700000	4463700000	965190000	4463700000	20821000	127780000	12181000	7038400		Q16836	80000	80000	80000	80000	80000	90000	90000	90000	90000	60000	90000	90000	90000	90000	90000	10000	10000	10000	10000	10000
																						Q7ZWJ4	20000	20000	20000	20000	20000	80000	70000	70000	70000	70000	10000	10000	10000	10000	10000	8000	8000	8000	8000	8000
																						P17182	30000	30000	30000	30000	30000	90000	90000	90000	90000	70000	40000	40000	40000	2000	40000	7000	7000	7000	7000	7000
																						Q9UBG	10000	10000	10000	10000	10000	90000	90000	90000	1000	90000	20000	20000	20000	60000	20000	5000	5000	5000	5000	5000
																						Q7954	60000	60000	60000	60000	60000	70000	70000	70000	70000	90000	20000	20000	20000	20000	20000	5000	5000	5000	5000	5000
																						Q13151	5000	5000	5000	5000	5000	2000	10000	10000	70000	70000	4000	4000	4000	4000	10000	2000	2000	2000	2000	2000
																						Q9Y696	30000	30000	30000	30000	30000	90000	90000	90000	60000	60000	4000	4000	4000	4000	4000	90000	90000	90000	90000	90000
																						Q32P28	80000	80000	80000	80000	80000	90000	90000	90000	60000	60000	50000	50000	50000	50000	50000	90000	90000	90000	90000	90000
																						Q13283	70000	70000	70000	70000	70000	80000	70000	70000	50000	50000	80000	80000	80000	80000	80000	90000	90000	90000	90000	90000
																						Q16181	70000	70000	70000	70000	70000	90000	80000	80000	40000	40000	70000	70000	70000	70000	70000	80000	80000	80000	80000	80000
																						Q96WZ1	100000	100000	100000	100000	100000	80000	80000	80000	40000	40000	3000000000	3000000000	3000000000	3000000000	3000000000	70000	70000	70000	70000	70000
																						Q86UP2	100000	100000	100000	100000	100000	80000	3000000000	3000000000	40000	40000	80000	80000	80000	80000	80000	70000	70000	70000	70000	70000
																						Q99832	100000	100000	100000	100000	100000	90000	90000	90000	30000	30000	10000	10000	10000	10000	10000	70000	70000	70000	70000	70000
																						Q3ZCM7	80000	80000	80000	80000	80000	100000	90000	90000	30000	30000	400	400	400	400	400	60000	60000	60000	60000	60000
																						Q91ZJ5	80000	80000	80000	80000	80000	90000	90000	90000	30000	30000	20000	20000	20000	70000	20000	60000	60000	60000	60000	60000
																						Q9UL46	50000	50000	50000	50000	50000	70000	80000	80000	20000	20000	50000	50000	50000	10000	50000	60000	60000	60000	60000	60000
																						Q16881	40000	40000	40000	40000	40000	500	500	7000	20000	20000	7000	7000	7000	7000	1000	40000	40000	40000	40000	40000
																						Q9Y49	10000	10000	10000	10000	10000	100000	100000	100000	20000	20000	40000	40000	40000	70000	40000	40000	40000	40000	40000	40000
																						Q4446	60000	60000	60000	60000	60000	70000	70000	70000	20000	20000	400	400	400	400	400	40000	40000	40000	40000	40000
																						Q241	60000	60000	60000	60000	60000	80000	80000	80000	10000	10000	7000	7000	7000	3000	7000	30000	30000	30000	30000	30000
																						Q99873	8000	8000	8000	8000	8000	20000	60000	60000	10000	10000	30000	30000	30000	30000	60000	30000	30000	30000	30000	30000
																						P6842	60000	60000	60000	60000	60000	3000000000	3000000000	3000000000	10000	10000	60000	60000	60000	60000	60000	30000	30000	30000	30000	30000
																						Q99729	4000	4000	4000	4000	300	70000	70000	70000	9000	9000	2000	5000	5000	80000	5000	30000	30000	30000	30000	30000
																						Q9Y281	50000	50000	50000	50000	50000	90000	90000	90000	7000	7000	20000	20000	20000	20000	20000	30000	30000	30000	30000	30000
																						Q9Y265	1000	1000	1000	1000	1000	70000	70000	70000	4000	4000	4000	4000	4000	4000	100000	20000	20000	20000	20000	20000
																						Q9NQC3	300	300	300	300	30000	80000	80000	80000	3000	3000	90000	90000	4000	4000	9000	20000	20000	20000	20000	20000
																						Q86VP6	100000	100000	100000	100000	400	90000	90000	90000	3000	3000	60000	60000	60000	60000	60000	20000	20000	20000	20000	20000
																						Q16222	70000	70000	70000	70000	70000	90000	90000	90000	2000	2000	60000	60000	60000	60000	60000	20000	20000	20000	20000	20000
																						P344	30000	30000	30000	30000	30000	100000	100000	100000	2000	2000	60000	60000	60000	60000	60000	20000	20000	20000	20000	20000
																						Q9666	70000	70000	70000	70000	40000	70000	100000	100000	1000	1000	2000	2000	60000	60000	2000	20000	20000	20000	20000	20000
																						Q9UNS2	10000	10000	10000	10000	20000	80000	80000	80000	400	400	70000	2000	2000	2000	2000	10000	10000	10000	10000	10000
																						Q5XG92	90000	90000	90000	90000	90000	3000000000	100000	100000	100000	100000	40000	40000	40000	40000	40000	8000	8000	8000	8000	8000
																						Q29RF7	80000	80000	80000	80000	80000	90000	90000	90000	90000	90000	7000	7000	7000	7000	7000	6000	6000	6000	6000	6000
																						Q1546	70000	70000	70000	70000	70000	80000	80000	80000	80000	80000	30000	30000	30000	30000	30000	5000	5000	5000	5000	5000
																						Q158	70000	70000	70000	70000	70000	80000	80000	80000	80000	80000	10000	10000	10000	10000	10000	5000	5000	5000	5000	5000
																						Q1424	70000	70000	70000	70000	70000	80000	80000	80000	80000	80000	3000000000	3000000000	3000000000	3000000000	3000000000	5000	5000	5000	5000	5000
																						Q99714	400	400	400	400	400	80000	70000	40000	40000	40000	70000	70000	70000	70000	70000	4000	4000	4000	4000	4000
																						P49736	20000	20000	20000	20000	20000	70000	3000000000	3000000000	3000000000	3000000000	70000	2000	70000	70000	2000	2000	2000	2000	2000	2000
																						P63323	30000	30000	30000	30000	30000	70000	3000000000	3000000000	3000000000	3000000000	2000	40000	40000	40000	40000	2000	2000	2000	2000	2000
																						P62829	80000	80000	80000	80000	80000	70000	100000	100000	100000	100000	90000	90000	90000	90000	90000	2000	2000	2000	2000	2000
																						Q16576	20000	20000	20000	20000	20000	3000000000	100000	100000	100000	100000	60000	70000	60000	60000	70000	2000	2000	2000	2000	2000
																						Q15717	70000	70000	70000	70000	70000	70000	100000	100000	100000	100000	60000	60000	60000	60000	60000	4000000000	4000000000	4000000000	4000000000	4000000000
																						Q9HB71	200	200	200	200	200	100000	90000	90000	90000	90000	60000	60000	50000	50000	60000	2000000000	2000000000	2000000000	2000000000	2000000000
																						P62899	70000	70000	70000	70000	70000	3000000000	90000	90000	90000	90000	70000	70000	70000	70000	70000	2000000000	2000000000	2000000000	2000000000	2000000000
																						Q16799	50000	50000	50000	50000	50000	90000	90000	90000	90000	90000	4000	4000	4000	4000	4000	80000	80000	80000	80000	80000
																						Q9XVN3	20000	20000	20000	20000	20000	90000	80000	80000	80000	80000	30000	10000	30000	30000	10000	70000	70000	70000	70000	70000
																						Q6NYA	70000	70000	70000	70000	70000	90000	80000	80000	80000	80000	40000	6000	6000	6000	6000	70000	70000	70000	70000	70000
																						Q92688	10000	10000	10000	10000	10000	70000	80000	80000	80000	80000	20000	20000	20000	20000	20000	70000	70000	70000	70000	70000
																						Q6RUV5	50000	50000	60000	60000	60000	80000	70000	70000	70000	70000	30000	30000	90000	90000	30000	60000	60000	60000	60000	60000
																						Q9Y2T3	1000	1000	1000	1000	1000	70000	70000	70000	70000	70000	400	400	80000	80000	400	60000	60000	60000	60000	60000
																						Q8N163	100000	100000	100000	100000	100000	80000	70000	70000	70000	70000	20000	20000	20000	20000	20000	60000	60000	60000	60000	60000
																						Q96AE4	200	200	200	200	200	70000	70000	70000	70000	70000	70000	70000	7000	7000	70000	60000	60000	60000	60000	60000
																						Q8WVM8	100000	100000	100000	100000	30000	70000	70000	70000	70000	70000	40000	40000	70000	70000	40000	60000	60000	60000	60000	60000
																						Q13148	7000	7000	7000	7000	7000	90000	70000	70000	70000	70000	10000	10000	10000	10000	10000	50000	50000	50000	50000	50000
																						Q9HD6	10000	10000	10000	10000	10000	4000	20000	20000	20000	20000	7000	7000	7000	7000	7000	40000	40000	40000	40000	40000
																						Q14566	9000	9000	9000	9000	9000	50000	20000	20000	20000	20000	70000	70000	70000	70000	70000	40000	40000	40000	40000	40000
																						P8498	10000	10000	10000	10000	10000	3000000000	4000	4000	4000	4000	400	400	400	400	400	40000	40000	40000	40000	40000
																						P52895	10000	10000	10000	10000	10000	40000	400	400	400	400	20000	20000	20000	20000	20000	40000	40000	40000	40000	40000
																						P34932	40000	40000	40000	40000	40000	70000	70000	70000	70000	70000	2000	2000	2000	2000	90000	30000	30000	30000	30000	30000
																						Q8J23	70000	70000	70000	70000	70000	80000	80000	80000	80000	80000	4000	4000	4000	4000	80000	30000	30000	30000	30000	30000
																						Q9Y5B9	20000	20000	20000	20000	20000	80000	80000	80000	80000	80000	50000	50000	50000	50000	70000	30000	30000	30000	30000	30000
																						Q92598	70000	70000	70000	70000	70000	90000	90000	90000	90000	90000	30000	30000	30000	30000	60000	30000	30000	30000	30000	30000
																						Q1LVE8	40000	40000	40000	40000	40000	100000	100000	100000	100000	100000	20000	20000	20000	20000	50000	30000	30000	30000	30000	30000
																						P8413	50000	50000	50000	1000	1000	80000	80000	80000	80000	80000	60000	300	300	10000	40000	30000	30000	30000	30000	30000
																						Q13263	1000	1000	1000	1000	1000	90000	90000	90000	90000	90000	80000	80000	80000	80000	30000	20000	20000	20000	20000	20000
																						Q6A4J8	100000	100000	100000	100000	100000	70000	70000	70000	70000	70000	4000	4000	4000	4000	20000	20000	20000	20000	20000	20000
																						Q13547	60000	60000	60000	60000	60000	100000	100000	100000	100000	100000	90000	90000	90000	90000	10000	20000	20000	20000	20000	20000
																						Q9P1A2	60000	60000	60000	60000	60000	90000	90000	90000	90000	90000	80000	80000	80000	400	80000	20000	20000	20000	20000	20000
																						Q14847	70000	70000	70000	70000	800	70000	70000	70000	70000	70000	20000	20000	20000	1000	20000	10000	10000	10000	10000	10000
																						Q13247	400	400	400	400	400	90000	90000	90000	90000	90000	90000	90000	400	400	90000	8000	8000	8000	8000	8000
																						Q9NR3	20000	20000	20000	20000	20000	80000	80000	80000	80000	80000	80000	70000	70000	70000	70000	6000	6000	6000	6000	6000
																						Q9P2E9	8000	8000	8000	8000	700	90000	90000	90000	90000	90000	90000	90000	90000	90000	90000	5000	5000	5000	5000	5000
																						B5DE31	30000	30000	30000	30000	70000	90000	90000	90000	90000	90000	30000	30000	30000	30000	30000	4000	4000	4000	4000	4000
																						Q4828	1000	1000	1000	1000	1000	100000	100000	100000	100000	100000	10000	10000	10000	10000	10000	4000	4000	4000	4000	4000
																						A5A6I6	10000	10000	10000	10000	10000	90000	90000	90000	90000	90000	70000	70000	70000	70000	70000	2000	2000	2000	2000	2000
																						Q9BZZ5	2000000000	2000000000	2000000000	2000000000	2000000000	90000	90000	90000	90000	90000	70000	70000	70000	70000	70000	70000	70000	70000	70000	70000
																						Q9UJZ1	30000	30000	30000	30000	30000	80000	80000	80000	80000	80000	7000	7000	7000	7000	7000	90000	90000	60000	60000	60000
[truncated: 15 more columns]
