# Supplementary material for: Skin Cells’ Protection Against UVA-Induced Changes in Co-Cultured Keratinocytes–Fibroblasts’ Proteome and Released Signaling Proteins by 3-O-Ethyl Ascorbic Acid
Source: Int J Mol Sci. 2026 Jun 19;27(12):5551. doi: 10.3390/ijms27125551 (PMC13299177; doi:10.3390/ijms27125551)
Supplement: Supplementary file 1 [file ijms-27-05551-s001.zip › S2.xlsx]

## Sheet: Arkusz1
Supplementary File S2. Results of one-way univariate analysis of variance (ANOVA) of the proteins in UVA irradiated [15 J/cm2] or/and 3-O-ethyl ascorbic acid [EAA, 150 µM] treated in co-culture keratinocytes, fibroblasts, as well as culture medium.
KERATINOCYTES								FIBROBLASTS										MEDIUM
	p.value	FDR	Fisher's LSD						p.value	FDR	Fisher's LSD								p.value	FDR	Fisher's LSD
P06733	5.3461e-07	0.00022347	K UVA - K Ctr	K Ctr - K UVA+EAA	K UVA - K EAA	K UVA - K UVA+EAA		Q9HB71	2.4893e-20	4.6852e-18	FEAA - FCtr	FUVA - FCtr	FUVA+EAA - FCtr	FEAA - FUVA	FUVA+EAA - FEAA	FUVA+EAA - FUVA		COL4A2	5.6653e-09	9.4044e-07	mCtr - mUVA		mEAA - mUVA	mUVA+EAA - mUVA
P11413	5.0697e-05	0.010596	K UVA - K Ctr	K UVA - K EAA	K UVA - K UVA+EAA			Q9NRP7	2.5914e-20	4.6852e-18	FCtr - FEAA	FCtr - FUVA	FCtr - FUVA+EAA	FEAA - FUVA	FEAA - FUVA+EAA	FUVA - FUVA+EAA		AEBP1	3.1578e-08	2.621e-06	mUVA - mCtr		mUVA+EAA - mCtr	mUVA - mEAA	mUVA+EAA - mEAA	mUVA - mUVA+EAA
Q8TD26	0.00013668	0.019044	K UVA - K Ctr	K UVA - K EAA	K EAA - K UVA+EAA	K UVA - K UVA+EAA		O43324	2.8452e-20	4.6852e-18	FCtr - FEAA	FUVA - FCtr	FCtr - FUVA+EAA	FUVA - FEAA	FUVA - FUVA+EAA			COL6A1	1.0271e-07	5.683e-06	mUVA - mCtr		mUVA+EAA - mCtr	mUVA - mEAA	mUVA+EAA - mEAA	mUVA - mUVA+EAA
P08621	0.00028529	0.027877	K UVA - K Ctr	K UVA - K EAA	K UVA - K UVA+EAA			Q96WZ1	8.3525e-20	1.0315e-17	FCtr - FEAA	FUVA - FCtr	FCtr - FUVA+EAA	FUVA - FEAA	FUVA+EAA - FEAA	FUVA - FUVA+EAA		APO L3	7.0691e-07	2.7043e-05	mCtr - mUVA		mEAA - mUVA	mUVA+EAA - mUVA
P26641	0.00033346	0.027877	K UVA - K Ctr	K UVA - K EAA	K UVA - K UVA+EAA			Q9BZZ5	4.9335e-19	4.6268e-17	FCtr - FEAA	FCtr - FUVA	FCtr - FUVA+EAA	FEAA - FUVA	FUVA+EAA - FUVA			CK X4	8.1454e-07	2.7043e-05	mCtr - mUVA		mEAA - mUVA	mUVA+EAA - mUVA
A5A6H5	0.00076548	0.045865	K UVA - K Ctr	K UVA - K EAA	K UVA - K UVA+EAA			O75533	6.5012e-19	4.6268e-17	FEAA - FCtr	FUVA - FCtr	FUVA - FEAA	FEAA - FUVA+EAA	FUVA - FUVA+EAA			ADD1	1.2086e-06	2.882e-05	mUVA - mCtr		mUVA+EAA - mCtr	mUVA - mEAA	mUVA+EAA - mEAA	mUVA - mUVA+EAA
P62825	0.00076807	0.045865	K Ctr - K EAA	K Ctr - K UVA	K Ctr - K UVA+EAA			Q1424	6.5562e-19	4.6268e-17	FCtr - FEAA	FUVA - FCtr	FCtr - FUVA+EAA	FUVA - FEAA	FEAA - FUVA+EAA	FUVA - FUVA+EAA		KCTD5	1.2153e-06	2.882e-05	mEAA - mCtr		mUVA - mCtr	mUVA - mEAA	mEAA - mUVA+EAA	mUVA - mUVA+EAA
								Q9BSJ8	1.3009e-18	8.0329e-17	FCtr - FEAA	FCtr - FUVA	FCtr - FUVA+EAA	FEAA - FUVA	FUVA+EAA - FEAA	FUVA+EAA - FUVA		EGFRa	2.2559e-06	4.2507e-05	mUVA+EAA - mCtr		mUVA+EAA - mEAA	mUVA+EAA - mUVA
								Q15717	1.9155e-18	1.0514e-16	FCtr - FEAA	FCtr - FUVA	FUVA+EAA - FCtr	FEAA - FUVA	FUVA+EAA - FEAA	FUVA+EAA - FUVA		HIF 3a	2.3046e-06	4.2507e-05	mUVA - mCtr		mUVA - mEAA	mUVA+EAA - mEAA	mUVA - mUVA+EAA
								P46777	2.9834e-17	1.4738e-15	FUVA - FCtr	FUVA - FEAA	FUVA - FUVA+EAA					COL5A1	3.5745e-06	5.5638e-05	mEAA - mCtr		mCtr - mUVA	mUVA+EAA - mCtr	mEAA - mUVA	mUVA+EAA - mUVA
								Q3ZCM7	3.3409e-16	1.3965e-14	FCtr - FEAA	FCtr - FUVA	FCtr - FUVA+EAA	FEAA - FUVA	FUVA+EAA - FEAA	FUVA+EAA - FUVA		RPL9	4.6924e-06	5.5638e-05	mUVA - mCtr		mUVA - mEAA	mUVA - mUVA+EAA
								P5529	3.466e-16	1.3965e-14	FEAA - FCtr	FUVA - FCtr	FUVA+EAA - FCtr	FUVA - FEAA	FUVA - FUVA+EAA			TUBA 1B	4.6924e-06	5.5638e-05	mUVA - mCtr		mUVA - mEAA	mUVA - mUVA+EAA
								Q15365	3.675e-16	1.3965e-14	FEAA - FCtr	FCtr - FUVA	FCtr - FUVA+EAA	FEAA - FUVA	FEAA - FUVA+EAA			LOXL2	4.6924e-06	5.5638e-05	mUVA - mCtr		mUVA - mEAA	mUVA - mUVA+EAA
								P111	7.0011e-16	2.4704e-14	FUVA - FCtr	FCtr - FUVA+EAA	FUVA - FEAA	FEAA - FUVA+EAA	FUVA - FUVA+EAA			SEC23A	4.6924e-06	5.5638e-05	mUVA - mCtr		mUVA - mEAA	mUVA - mUVA+EAA
								Q4446	1.4165e-15	4.4918e-14	FCtr - FEAA	FCtr - FUVA	FCtr - FUVA+EAA	FEAA - FUVA	FUVA+EAA - FUVA			LEPRE1	7.0973e-06	7.1476e-05	mUVA - mCtr		mUVA - mEAA	mUVA - mUVA+EAA
								Q99439	1.4548e-15	4.4918e-14	FUVA - FCtr	FUVA+EAA - FCtr	FUVA - FEAA	FUVA - FUVA+EAA				H1e	7.3116e-06	7.1476e-05	mCtr - mEAA		mUVA - mCtr	mUVA+EAA - mCtr	mUVA - mEAA	mUVA+EAA - mEAA
								O75874	3.5904e-14	1.0433e-12	FCtr - FEAA	FCtr - FUVA	FCtr - FUVA+EAA	FEAA - FUVA	FEAA - FUVA+EAA	FUVA+EAA - FUVA		IGF2BP3	7.3198e-06	7.1476e-05	mUVA - mCtr		mUVA - mEAA	mUVA - mUVA+EAA
								Q15436	5.6238e-14	1.5434e-12	FCtr - FEAA	FCtr - FUVA	FCtr - FUVA+EAA	FEAA - FUVA	FUVA+EAA - FUVA			COL6A2	1.0777e-05	9.9386e-05	mUVA - mCtr		mUVA+EAA - mCtr	mUVA - mEAA	mUVA+EAA - mEAA
								Q9UNX3	1.192e-13	3.0993e-12	FEAA - FCtr	FCtr - FUVA	FCtr - FUVA+EAA	FEAA - FUVA	FEAA - FUVA+EAA			FGF13	1.2344e-05	0.00010785	mEAA - mCtr		mUVA - mCtr	mEAA - mUVA+EAA	mUVA - mUVA+EAA
								P46778	1.4335e-13	3.5406e-12	FEAA - FCtr	FUVA - FCtr	FCtr - FUVA+EAA	FEAA - FUVA	FEAA - FUVA+EAA	FUVA - FUVA+EAA		GARS	1.3861e-05	0.00011348	mCtr - mEAA		mCtr - mUVA	mEAA - mUVA	mUVA+EAA - mEAA	mUVA+EAA - mUVA
								P5233	2.0055e-13	4.7178e-12	FEAA - FCtr	FCtr - FUVA	FUVA+EAA - FCtr	FEAA - FUVA	FUVA+EAA - FEAA	FUVA+EAA - FUVA		HNRPU	1.4356e-05	0.00011348	mCtr - mEAA		mUVA - mCtr	mUVA - mEAA	mUVA+EAA - mEAA	mUVA - mUVA+EAA
								Q9BUF5	3.1056e-13	6.9734e-12	FCtr - FEAA	FCtr - FUVA	FCtr - FUVA+EAA	FEAA - FUVA	FUVA+EAA - FUVA			FUBP1	2.1008e-05	0.00014693	mCtr - mUVA		mEAA - mUVA	mUVA+EAA - mUVA
								P17655	1.635e-12	3.5116e-11	FEAA - FCtr	FUVA - FCtr	FUVA+EAA - FCtr	FEAA - FUVA	FEAA - FUVA+EAA	FUVA - FUVA+EAA		ACAN	2.424e-05	0.00014693	mUVA - mCtr		mUVA+EAA - mCtr	mUVA - mEAA	mUVA+EAA - mEAA	mUVA - mUVA+EAA
								Q9Y696	2.4006e-12	4.7222e-11	FCtr - FUVA	FUVA+EAA - FCtr	FEAA - FUVA	FUVA+EAA - FEAA	FUVA+EAA - FUVA			TGF a	2.4613e-05	0.00014693	mEAA - mCtr		mUVA - mCtr	mEAA - mUVA+EAA	mUVA - mUVA+EAA
								P491	2.4478e-12	4.7222e-11	FEAA - FCtr	FCtr - FUVA	FEAA - FUVA	FEAA - FUVA+EAA	FUVA+EAA - FUVA			PDGFD	2.4613e-05	0.00014693	mEAA - mCtr		mUVA - mCtr	mEAA - mUVA+EAA	mUVA - mUVA+EAA
								Q99714	2.4854e-12	4.7222e-11	FEAA - FCtr	FUVA - FCtr	FUVA+EAA - FCtr	FEAA - FUVA+EAA	FUVA - FUVA+EAA			SERPINB7	2.4613e-05	0.00014693	mEAA - mCtr		mUVA - mCtr	mEAA - mUVA+EAA	mUVA - mUVA+EAA
								P4844	2.6587e-12	4.8645e-11	FCtr - FEAA	FCtr - FUVA	FEAA - FUVA	FUVA+EAA - FUVA				TFRC	2.4613e-05	0.00014693	mEAA - mCtr		mUVA - mCtr	mEAA - mUVA+EAA	mUVA - mUVA+EAA
								O7475	3.2581e-12	5.7483e-11	FEAA - FCtr	FUVA - FCtr	FEAA - FUVA	FEAA - FUVA+EAA	FUVA - FUVA+EAA			GRB10a	2.4784e-05	0.00014693	mCtr - mEAA		mCtr - mUVA	mEAA - mUVA	mUVA+EAA - mEAA	mUVA+EAA - mUVA
								Q99832	8.9027e-12	1.5165e-10	FCtr - FEAA	FCtr - FUVA	FCtr - FUVA+EAA	FEAA - FUVA	FUVA+EAA - FEAA	FUVA+EAA - FUVA		HEL-S-271	2.7945e-05	0.00015996	mUVA - mCtr		mUVA+EAA - mCtr	mUVA - mEAA	mUVA+EAA - mEAA
								Q16799	1.661e-11	2.7351e-10	FCtr - FUVA	FEAA - FUVA	FUVA+EAA - FUVA					EGFLAMa	3.0137e-05	0.00016676	mUVA - mCtr		mUVA+EAA - mCtr	mUVA - mEAA	mUVA+EAA - mEAA	mUVA - mUVA+EAA
								Q29RF7	2.3187e-11	3.695e-10	FCtr - FEAA	FCtr - FUVA	FCtr - FUVA+EAA	FEAA - FUVA	FEAA - FUVA+EAA	FUVA+EAA - FUVA		DBN1	5.1625e-05	0.00026985	mCtr - mUVA		mEAA - mUVA	mUVA+EAA - mEAA	mUVA+EAA - mUVA
								P1885	2.4762e-11	3.8226e-10	FCtr - FUVA	FEAA - FUVA	FUVA+EAA - FUVA					ABCC1	5.2019e-05	0.00026985	mCtr - mUVA		mEAA - mUVA	mUVA+EAA - mUVA
								P62894	3.2029e-11	4.7947e-10	FCtr - FEAA	FCtr - FUVA	FCtr - FUVA+EAA					COL4A1	5.5876e-05	0.00028107	mCtr - mUVA		mUVA+EAA - mCtr	mEAA - mUVA	mUVA+EAA - mUVA
								O75396	3.3471e-11	4.8632e-10	FCtr - FUVA	FEAA - FUVA	FUVA+EAA - FUVA					BDNFa	7.7855e-05	0.00037091	mCtr - mUVA		mUVA+EAA - mCtr	mEAA - mUVA	mUVA+EAA - mEAA	mUVA+EAA - mUVA
								P43	4.3007e-11	6.0701e-10	FCtr - FUVA	FUVA+EAA - FCtr	FEAA - FUVA	FUVA+EAA - FEAA	FUVA+EAA - FUVA			FGF5a	7.9873e-05	0.00037091	mEAA - mCtr		mUVA+EAA - mCtr	mEAA - mUVA	mUVA+EAA - mUVA
								P62829	5.0631e-11	6.9476e-10	FCtr - FEAA	FCtr - FUVA	FCtr - FUVA+EAA	FEAA - FUVA+EAA	FUVA - FUVA+EAA			FGF16	8.201e-05	0.00037091	mEAA - mCtr		mUVA - mCtr	mUVA - mEAA	mUVA - mUVA+EAA
								P36542	5.6412e-11	7.5317e-10	FEAA - FCtr	FEAA - FUVA	FEAA - FUVA+EAA					U2AF	8.4907e-05	0.00037091	mCtr - mUVA		mEAA - mUVA	mUVA+EAA - mUVA
								P3838	6.0589e-11	7.8766e-10	FEAA - FCtr	FCtr - FUVA	FUVA+EAA - FCtr	FEAA - FUVA	FEAA - FUVA+EAA	FUVA+EAA - FUVA		SEC31A	8.4907e-05	0.00037091	mCtr - mUVA		mEAA - mUVA	mUVA+EAA - mUVA
								Q3135	7.1066e-11	9.0017e-10	FCtr - FEAA	FCtr - FUVA	FCtr - FUVA+EAA	FEAA - FUVA+EAA	FUVA - FUVA+EAA			EEF1G	0.00011332	0.00048233	mEAA - mCtr		mCtr - mUVA	mEAA - mUVA	mEAA - mUVA+EAA	mUVA+EAA - mUVA
								Q158	7.6957e-11	9.5041e-10	FCtr - FEAA	FCtr - FUVA	FCtr - FUVA+EAA	FEAA - FUVA	FEAA - FUVA+EAA			PDIA4	0.0001261	0.00051012	mUVA - mCtr		mUVA+EAA - mCtr	mUVA - mEAA	mUVA+EAA - mEAA	mUVA - mUVA+EAA
								Q9WTI7	8.0648e-11	9.7171e-10	FCtr - FUVA	FCtr - FUVA+EAA	FEAA - FUVA	FUVA+EAA - FUVA				GNB1	0.0001261	0.00051012	mUVA - mCtr		mUVA+EAA - mCtr	mUVA - mEAA	mUVA+EAA - mEAA	mUVA - mUVA+EAA
								P6238	9.5184e-11	1.1195e-09	FCtr - FEAA	FCtr - FUVA	FCtr - FUVA+EAA	FEAA - FUVA	FEAA - FUVA+EAA	FUVA+EAA - FUVA		SET	0.00014136	0.00051012	mUVA - mCtr		mUVA - mEAA	mUVA - mUVA+EAA
								P9622	9.9177e-11	1.1394e-09	FEAA - FCtr	FUVA - FCtr	FEAA - FUVA+EAA	FUVA - FUVA+EAA				MAP4	0.00014136	0.00051012	mUVA - mCtr		mUVA - mEAA	mUVA - mUVA+EAA
								P1859	1.2725e-10	1.4286e-09	FCtr - FUVA	FEAA - FUVA	FUVA+EAA - FUVA					SERPINA7	0.00014136	0.00051012	mUVA - mCtr		mUVA - mEAA	mUVA - mUVA+EAA
								Q4828	2.677e-10	2.9387e-09	FEAA - FCtr	FUVA - FCtr	FUVA+EAA - FCtr	FEAA - FUVA	FEAA - FUVA+EAA			STAT1	0.00014136	0.00051012	mUVA - mCtr		mUVA - mEAA	mUVA - mUVA+EAA
								Q9UJZ1	3.1348e-10	3.3665e-09	FCtr - FUVA	FEAA - FUVA	FUVA+EAA - FUVA					TFG	0.00014136	0.00051012	mUVA - mCtr		mUVA - mEAA	mUVA - mUVA+EAA
								P13667	4.1635e-10	4.3709e-09	FEAA - FCtr	FUVA - FCtr	FUVA+EAA - FCtr	FEAA - FUVA	FUVA+EAA - FUVA			PS1TP5BP1	0.00016352	0.00056551	mCtr - mEAA		mCtr - mUVA	mEAA - mUVA	mUVA+EAA - mEAA	mUVA+EAA - mUVA
								P49748	4.247e-10	4.3709e-09	FUVA - FCtr	FCtr - FUVA+EAA	FUVA - FEAA	FUVA - FUVA+EAA				KRAS	0.00016352	0.00056551	mCtr - mEAA		mCtr - mUVA	mEAA - mUVA	mUVA+EAA - mEAA	mUVA+EAA - mUVA
								A5A6I6	5.4106e-10	5.4548e-09	FEAA - FCtr	FUVA - FCtr	FCtr - FUVA+EAA	FEAA - FUVA	FEAA - FUVA+EAA	FUVA - FUVA+EAA		CTSC	0.00018899	0.00064024	mEAA - mCtr		mCtr - mUVA	mEAA - mUVA	mEAA - mUVA+EAA	mUVA+EAA - mUVA
								Q1546	8.1604e-10	7.9198e-09	FCtr - FEAA	FCtr - FUVA	FCtr - FUVA+EAA	FEAA - FUVA	FEAA - FUVA+EAA	FUVA - FUVA+EAA		LEPREL1	0.00019914	0.00066115	mCtr - mUVA		mEAA - mUVA	mUVA+EAA - mEAA	mUVA+EAA - mUVA
								Q5TEC6	8.1763e-10	7.9198e-09	FCtr - FEAA	FCtr - FUVA	FCtr - FUVA+EAA	FEAA - FUVA	FEAA - FUVA+EAA	FUVA+EAA - FUVA		MDK	0.00021953	0.00071454	mCtr - mEAA		mUVA+EAA - mCtr	mUVA+EAA - mEAA	mUVA+EAA - mUVA
								P38657	1.0324e-09	9.6291e-09	FCtr - FEAA	FCtr - FUVA	FCtr - FUVA+EAA	FEAA - FUVA	FUVA+EAA - FUVA			PGF	0.00028653	0.00089745	mUVA - mCtr		mUVA+EAA - mCtr	mUVA - mEAA	mUVA+EAA - mEAA
								A6R2K7	1.0331e-09	9.6291e-09	FCtr - FEAA	FCtr - FUVA	FUVA+EAA - FCtr	FUVA - FEAA	FUVA+EAA - FEAA	FUVA+EAA - FUVA		GNB2	0.00028653	0.00089745	mUVA - mCtr		mUVA+EAA - mCtr	mUVA - mEAA	mUVA+EAA - mEAA
								P23381	2.3592e-09	2.1583e-08	FCtr - FEAA	FUVA - FCtr	FUVA - FEAA	FUVA - FUVA+EAA				PDGFC	0.00033996	0.0010261	mEAA - mCtr		mUVA+EAA - mCtr	mEAA - mUVA	mUVA+EAA - mUVA
								Q14498	2.6576e-09	2.387e-08	FEAA - FCtr	FUVA - FCtr	FUVA+EAA - FCtr	FEAA - FUVA	FUVA+EAA - FUVA			GNAI3	0.00033996	0.0010261	mEAA - mCtr		mUVA+EAA - mCtr	mEAA - mUVA	mUVA+EAA - mUVA
								Q7954	2.7274e-09	2.4059e-08	FCtr - FEAA	FCtr - FUVA	FCtr - FUVA+EAA	FEAA - FUVA	FEAA - FUVA+EAA	FUVA - FUVA+EAA		IGFBP3a	0.0003519	0.0010431	mUVA - mCtr		mUVA+EAA - mCtr	mUVA - mEAA	mUVA+EAA - mEAA
								P1834	3.4286e-09	2.9715e-08	FEAA - FCtr	FUVA - FCtr	FUVA+EAA - FCtr	FUVA - FEAA				TARS	0.00047366	0.0012858	mCtr - mEAA		mCtr - mUVA	mUVA+EAA - mEAA	mUVA+EAA - mUVA
								Q13263	4.6895e-09	3.9942e-08	FEAA - FCtr	FUVA - FCtr	FUVA+EAA - FCtr	FEAA - FUVA	FEAA - FUVA+EAA			MAPK1	0.00047366	0.0012858	mCtr - mEAA		mCtr - mUVA	mUVA+EAA - mEAA	mUVA+EAA - mUVA
								P62195	4.8616e-09	4.0246e-08	FEAA - FCtr	FCtr - FUVA	FEAA - FUVA	FEAA - FUVA+EAA	FUVA+EAA - FUVA			SERPINB6	0.00047366	0.0012858	mCtr - mEAA		mCtr - mUVA	mUVA+EAA - mEAA	mUVA+EAA - mUVA
								Q6A4J8	4.8881e-09	4.0246e-08	FCtr - FEAA	FCtr - FUVA	FCtr - FUVA+EAA	FEAA - FUVA	FEAA - FUVA+EAA	FUVA+EAA - FUVA		TFPI	0.00047366	0.0012858	mCtr - mEAA		mCtr - mUVA	mUVA+EAA - mEAA	mUVA+EAA - mUVA
								Q62186	5.7761e-09	4.6435e-08	FCtr - FEAA	FCtr - FUVA	FCtr - FUVA+EAA	FEAA - FUVA	FUVA+EAA - FUVA			PSMD8	0.00050346	0.0012858	mEAA - mCtr		mUVA - mCtr	mUVA+EAA - mCtr	mUVA+EAA - mEAA
								Q8N163	5.8581e-09	4.6435e-08	FCtr - FEAA	FCtr - FUVA	FCtr - FUVA+EAA	FEAA - FUVA	FUVA+EAA - FUVA			TGFB2	0.00050346	0.0012858	mEAA - mCtr		mUVA - mCtr	mUVA+EAA - mCtr	mUVA+EAA - mEAA
								P7686	5.9218e-09	4.6435e-08	FCtr - FUVA	FCtr - FUVA+EAA	FEAA - FUVA	FEAA - FUVA+EAA	FUVA+EAA - FUVA			KRT10	0.00050346	0.0012858	mEAA - mCtr		mUVA - mCtr	mUVA+EAA - mCtr	mUVA+EAA - mEAA
								Q9GZV4	6.6141e-09	5.1053e-08	FEAA - FCtr	FCtr - FUVA	FEAA - FUVA	FEAA - FUVA+EAA	FUVA+EAA - FUVA			PDIA3	0.00050346	0.0012858	mEAA - mCtr		mUVA - mCtr	mUVA+EAA - mCtr	mUVA+EAA - mEAA
								Q96AE4	6.93e-09	5.2668e-08	FEAA - FCtr	FUVA - FCtr	FUVA+EAA - FCtr	FEAA - FUVA	FUVA+EAA - FUVA			TGFBI	0.00050346	0.0012858	mEAA - mCtr		mUVA - mCtr	mUVA+EAA - mCtr	mUVA+EAA - mEAA
								Q241	7.1624e-09	5.3609e-08	FCtr - FEAA	FCtr - FUVA	FCtr - FUVA+EAA	FEAA - FUVA	FUVA+EAA - FUVA			CSF1R	0.00051767	0.001302	mCtr - mUVA		mUVA+EAA - mCtr	mEAA - mUVA	mUVA+EAA - mUVA
								Q16836	7.786e-09	5.7407e-08	FCtr - FEAA	FCtr - FUVA	FCtr - FUVA+EAA	FEAA - FUVA+EAA	FUVA - FUVA+EAA			HBEGF	0.00059718	0.0014796	mCtr - mUVA		mEAA - mUVA	mUVA+EAA - mUVA
								B5DE31	9.5233e-09	6.9184e-08	FCtr - FUVA	FCtr - FUVA+EAA	FEAA - FUVA	FEAA - FUVA+EAA	FUVA - FUVA+EAA			FGFRL1	0.00068098	0.0016624	mCtr - mEAA		mCtr - mUVA	mEAA - mUVA	mUVA+EAA - mUVA
								Q7Z46	1.0519e-08	7.5311e-08	FCtr - FEAA	FCtr - FUVA	FCtr - FUVA+EAA	FEAA - FUVA	FEAA - FUVA+EAA	FUVA+EAA - FUVA		CYB5R3	0.00071932	0.0017187	mEAA - mCtr		mUVA - mCtr	mUVA+EAA - mCtr
								P2668	1.2022e-08	8.465e-08	FCtr - FUVA	FEAA - FUVA	FEAA - FUVA+EAA	FUVA+EAA - FUVA				AHNAK	0.00072477	0.0017187	mCtr - mEAA		mUVA - mCtr	mUVA - mEAA	mUVA - mUVA+EAA
								P123	1.2166e-08	8.465e-08	FCtr - FUVA	FEAA - FUVA	FEAA - FUVA+EAA	FUVA+EAA - FUVA				EGFR	0.00075276	0.00176	mEAA - mCtr		mEAA - mUVA+EAA	mUVA - mUVA+EAA
								Q9NTK5	1.4996e-08	1.0289e-07	FEAA - FCtr	FCtr - FUVA	FUVA+EAA - FCtr	FEAA - FUVA	FUVA+EAA - FUVA			FGF2	0.0012639	0.0029139	mUVA - mCtr		mUVA+EAA - mCtr	mUVA - mEAA
								Q13148	1.5693e-08	1.0521e-07	FEAA - FCtr	FCtr - FUVA	FUVA+EAA - FCtr	FEAA - FUVA	FUVA+EAA - FUVA			COL1A2	0.0013439	0.003056	mCtr - mUVA		mEAA - mUVA	mUVA+EAA - mUVA
								P4429	1.5761e-08	1.0521e-07	FEAA - FCtr	FEAA - FUVA	FEAA - FUVA+EAA					CYFIP1	0.0017035	0.0036724	mCtr - mUVA		mEAA - mUVA	mUVA+EAA - mUVA
								P34897	1.5979e-08	1.0525e-07	FCtr - FUVA	FCtr - FUVA+EAA	FEAA - FUVA	FEAA - FUVA+EAA				FGB	0.0017035	0.0036724	mCtr - mUVA		mEAA - mUVA	mUVA+EAA - mUVA
								P7858	1.6817e-08	1.0931e-07	FCtr - FUVA+EAA	FEAA - FUVA+EAA	FUVA - FUVA+EAA					KRT5	0.0017035	0.0036724	mCtr - mUVA		mEAA - mUVA	mUVA+EAA - mUVA
								Q7ZWJ4	1.8834e-08	1.2083e-07	FCtr - FUVA	FCtr - FUVA+EAA	FEAA - FUVA	FEAA - FUVA+EAA	FUVA+EAA - FUVA			PGK1	0.0017035	0.0036724	mCtr - mUVA		mEAA - mUVA	mUVA+EAA - mUVA
								Q8WN22	1.9338e-08	1.2248e-07	FCtr - FEAA	FCtr - FUVA	FCtr - FUVA+EAA	FEAA - FUVA	FEAA - FUVA+EAA	FUVA+EAA - FUVA		IGFBP4	0.0020033	0.0041688	mCtr - mEAA		mUVA - mCtr	mUVA - mEAA	mUVA+EAA - mEAA
								Q8T3U2	2.7513e-08	1.7204e-07	FEAA - FCtr	FUVA - FCtr	FUVA+EAA - FCtr	FEAA - FUVA	FUVA+EAA - FUVA			PDGFA	0.0020091	0.0041688	mCtr - mUVA		mUVA+EAA - mCtr	mEAA - mUVA	mUVA+EAA - mEAA	mUVA+EAA - mUVA
								O5529	4.3677e-08	2.697e-07	FCtr - FUVA	FCtr - FUVA+EAA	FEAA - FUVA	FEAA - FUVA+EAA				GNAI2	0.0020091	0.0041688	mCtr - mUVA		mUVA+EAA - mCtr	mEAA - mUVA	mUVA+EAA - mEAA	mUVA+EAA - mUVA
								Q6NYA	4.9886e-08	3.0424e-07	FCtr - FEAA	FCtr - FUVA	FEAA - FUVA	FUVA+EAA - FUVA				AFP	0.0028193	0.0057563	mUVA - mCtr		mUVA - mEAA	mUVA - mUVA+EAA
								P51665	7.2456e-08	4.365e-07	FCtr - FUVA	FEAA - FUVA	FUVA+EAA - FEAA	FUVA+EAA - FUVA				LTBP1	0.0028435	0.0057563	mEAA - mCtr		mUVA - mCtr	mEAA - mUVA+EAA	mUVA - mUVA+EAA
								Q15366	9.1271e-08	5.4323e-07	FCtr - FUVA	FEAA - FUVA	FUVA+EAA - FUVA					KCTD12	0.0029107	0.0058214	mUVA - mCtr		mUVA - mEAA	mUVA - mUVA+EAA
								Q9ZLW6	1.0809e-07	6.3569e-07	FEAA - FCtr	FCtr - FUVA	FCtr - FUVA+EAA	FEAA - FUVA	FEAA - FUVA+EAA	FUVA+EAA - FUVA		HNRNPA2B1	0.0038221	0.0075532	mUVA - mCtr		mUVA+EAA - mCtr	mUVA - mEAA
								P51148	1.1987e-07	6.9665e-07	FCtr - FEAA	FCtr - FUVA	FCtr - FUVA+EAA	FEAA - FUVA	FUVA+EAA - FUVA			PABPC4	0.0039009	0.0076182	mCtr - mUVA		mUVA+EAA - mEAA	mUVA+EAA - mUVA
								P53367	1.6187e-07	9.2981e-07	FCtr - FUVA	FCtr - FUVA+EAA	FEAA - FUVA	FUVA+EAA - FUVA				G6PD	0.0044407	0.0084731	mUVA - mCtr		mUVA - mEAA	mUVA - mUVA+EAA
								P32119	1.6979e-07	9.5792e-07	FEAA - FCtr	FCtr - FUVA	FEAA - FUVA	FEAA - FUVA+EAA	FUVA+EAA - FUVA			SERPINA3	0.0044407	0.0084731	mUVA - mCtr		mUVA - mEAA	mUVA - mUVA+EAA
								P4925	1.7064e-07	9.5792e-07	FCtr - FEAA	FCtr - FUVA	FCtr - FUVA+EAA	FEAA - FUVA	FUVA+EAA - FEAA	FUVA+EAA - FUVA		LEPR	0.0050272	0.009483	mEAA - mCtr		mUVA+EAA - mCtr	mEAA - mUVA
								Q9NZN4	1.7942e-07	9.959e-07	FEAA - FCtr	FEAA - FUVA	FEAA - FUVA+EAA					ADM	0.0051189	0.0095477	mCtr - mEAA		mUVA - mEAA	mUVA - mUVA+EAA
								Q9NR3	2.0139e-07	1.0983e-06	FCtr - FUVA+EAA	FEAA - FUVA+EAA	FUVA - FUVA+EAA					PSMD1	0.0055037	0.01004	mCtr - mUVA		mEAA - mUVA	mUVA+EAA - mUVA
								P6275	2.0231e-07	1.0983e-06	FEAA - FCtr	FCtr - FUVA	FEAA - FUVA	FUVA+EAA - FUVA				KRT1	0.0055037	0.01004	mCtr - mUVA		mEAA - mUVA	mUVA+EAA - mUVA
								P41361	2.2129e-07	1.1883e-06	FCtr - FUVA	FEAA - FUVA	FUVA+EAA - FUVA					COL1A1	0.0059129	0.010669	mCtr - mUVA		mEAA - mUVA	mUVA+EAA - mUVA
								P3154	2.9833e-07	1.5847e-06	FEAA - FCtr	FCtr - FUVA	FEAA - FUVA	FEAA - FUVA+EAA	FUVA+EAA - FUVA			CCT8	0.0066458	0.011862	mEAA - mCtr		mUVA - mCtr	mUVA - mUVA+EAA
								P9525	3.029e-07	1.5918e-06	FCtr - FUVA	FCtr - FUVA+EAA	FEAA - FUVA	FEAA - FUVA+EAA	FUVA+EAA - FUVA			NCL	0.0080687	0.014249	mUVA+EAA - mCtr		mUVA - mEAA	mUVA+EAA - mEAA
								Q3SX14	3.3432e-07	1.7384e-06	FEAA - FCtr	FCtr - FUVA	FUVA+EAA - FCtr	FEAA - FUVA	FUVA+EAA - FUVA			DBNL	0.0092749	0.016207	mUVA - mCtr		mUVA - mEAA	mUVA+EAA - mEAA
								Q32P28	3.3835e-07	1.7411e-06	FCtr - FEAA	FCtr - FUVA	FCtr - FUVA+EAA	FEAA - FUVA	FUVA+EAA - FEAA	FUVA+EAA - FUVA		ALDH3A1	0.0095295	0.016478	mCtr - mUVA		mEAA - mUVA	mUVA+EAA - mUVA
								P2575	4.4237e-07	2.2529e-06	FEAA - FCtr	FUVA - FCtr	FUVA+EAA - FCtr					COL3A1	0.010792	0.018469	mCtr - mUVA		mEAA - mUVA	mUVA+EAA - mUVA
								O6664	4.6546e-07	2.3463e-06	FEAA - FCtr	FUVA - FCtr	FUVA - FEAA	FEAA - FUVA+EAA	FUVA - FUVA+EAA			LEPREL2	0.01124	0.01904	mCtr - mEAA		mUVA - mEAA	mUVA+EAA - mEAA
								P1826	5.1821e-07	2.585e-06	FEAA - FCtr	FUVA+EAA - FCtr	FEAA - FUVA	FUVA+EAA - FUVA				ADD3	0.012539	0.021025	mUVA - mCtr		mUVA - mEAA
								O6218	5.2328e-07	2.585e-06	FCtr - FUVA	FEAA - FUVA	FUVA+EAA - FUVA					COL18A1	0.014224	0.023612	mUVA - mCtr		mUVA - mEAA	mUVA - mUVA+EAA
								P39	5.4188e-07	2.6504e-06	FCtr - FEAA	FCtr - FUVA	FCtr - FUVA+EAA	FEAA - FUVA	FUVA+EAA - FUVA			Importin 4	0.016201	0.026627	mCtr - mUVA+EAA		mEAA - mUVA+EAA	mUVA - mUVA+EAA
								P17931	5.809e-07	2.8052e-06	FCtr - FUVA	FCtr - FUVA+EAA	FEAA - FUVA	FUVA+EAA - FUVA				NGF	0.018519	0.030138	mCtr - mEAA		mCtr - mUVA+EAA	mUVA - mEAA	mUVA - mUVA+EAA
								Q96QV6	5.8489e-07	2.8052e-06	FEAA - FCtr	FUVA - FCtr	FUVA+EAA - FCtr	FEAA - FUVA+EAA	FUVA - FUVA+EAA			BDNFs	0.019395	0.031257	mUVA+EAA - mEAA		mUVA+EAA - mUVA
								Q14764	6.0387e-07	2.8684e-06	FEAA - FCtr	FUVA - FCtr	FUVA+EAA - FCtr					CYR61	0.021721	0.033385	mUVA - mCtr		mUVA - mEAA	mUVA - mUVA+EAA
								Q2788	6.6526e-07	3.1299e-06	FCtr - FUVA	FUVA+EAA - FCtr	FEAA - FUVA	FUVA+EAA - FEAA	FUVA+EAA - FUVA			FBN1	0.021721	0.033385	mUVA - mCtr		mUVA - mEAA	mUVA - mUVA+EAA
								Q92688	6.8812e-07	3.2069e-06	FEAA - FCtr	FCtr - FUVA	FUVA+EAA - FCtr	FEAA - FUVA	FUVA+EAA - FUVA			TGFBR3	0.021721	0.033385	mUVA - mCtr		mUVA - mEAA	mUVA - mUVA+EAA
								P62316	7.8594e-07	3.6285e-06	FCtr - FUVA	FCtr - FUVA+EAA	FEAA - FUVA	FEAA - FUVA+EAA				KRT7	0.021721	0.033385	mUVA - mCtr		mUVA - mEAA	mUVA - mUVA+EAA
								F1QB54	8.2987e-07	3.7959e-06	FCtr - FUVA	FCtr - FUVA+EAA	FEAA - FUVA	FEAA - FUVA+EAA	FUVA+EAA - FUVA			PGLS	0.021721	0.033385	mUVA - mCtr		mUVA - mEAA	mUVA - mUVA+EAA
								O1488	8.4701e-07	3.8387e-06	FCtr - FUVA	FEAA - FUVA	FEAA - FUVA+EAA	FUVA+EAA - FUVA				RPS5	0.024208	0.036533	mEAA - mCtr		mUVA+EAA - mCtr	mEAA - mUVA
								P39748	9.1325e-07	4.1013e-06	FCtr - FUVA	FEAA - FUVA	FUVA+EAA - FUVA					MAP1B	0.024208	0.036533	mEAA - mCtr		mUVA+EAA - mCtr	mEAA - mUVA
								P27824	1.2328e-06	5.4865e-06	FEAA - FCtr	FUVA - FCtr	FUVA+EAA - FCtr	FUVA - FEAA	FUVA - FUVA+EAA			IGFBP6	0.024971	0.037343	mCtr - mUVA		mEAA - mUVA
								P29387	1.4547e-06	6.4161e-06	FCtr - FEAA	FCtr - FUVA	FCtr - FUVA+EAA	FEAA - FUVA	FEAA - FUVA+EAA	FUVA - FUVA+EAA		Phosphoserine aminotransferase	0.025931	0.038005	mUVA - mCtr		mUVA - mEAA	mUVA - mUVA+EAA
								Q92598	1.9529e-06	8.5376e-06	FCtr - FEAA	FCtr - FUVA	FCtr - FUVA+EAA	FEAA - FUVA	FEAA - FUVA+EAA	FUVA+EAA - FUVA		KPNB1	0.025931	0.038005	mUVA - mCtr		mUVA - mEAA	mUVA - mUVA+EAA
								Q91ZJ5	2.1461e-06	9.2368e-06	FCtr - FEAA	FCtr - FUVA	FCtr - FUVA+EAA	FEAA - FUVA	FUVA+EAA - FUVA			PAFAH1B2	0.0261	0.038005	mUVA - mCtr
								P26599	2.1503e-06	9.2368e-06	FEAA - FCtr	FUVA - FCtr	FUVA+EAA - FCtr	FEAA - FUVA	FUVA+EAA - FUVA			CYBRD1	0.030273	0.043698	mCtr - mUVA		mEAA - mUVA	mUVA+EAA - mUVA
								P23246	2.3913e-06	1.0184e-05	FCtr - FEAA	FCtr - FUVA	FCtr - FUVA+EAA	FEAA - FUVA	FUVA+EAA - FUVA			CAPN2	0.033515	0.047961	mUVA - mCtr		mUVA - mEAA
								Q16181	2.7141e-06	1.1436e-05	FCtr - FEAA	FCtr - FUVA	FCtr - FUVA+EAA	FUVA+EAA - FEAA	FUVA+EAA - FUVA
								P36873	2.7317e-06	1.1436e-05	FCtr - FUVA	FCtr - FUVA+EAA	FEAA - FUVA	FEAA - FUVA+EAA	FUVA+EAA - FUVA
								P33993	3.2732e-06	1.3588e-05	FCtr - FUVA	FEAA - FUVA	FUVA+EAA - FUVA
								P2198	3.3366e-06	1.3736e-05	FEAA - FCtr	FUVA - FCtr	FUVA+EAA - FCtr	FEAA - FUVA	FUVA+EAA - FUVA
								P62899	3.4922e-06	1.4257e-05	FUVA+EAA - FCtr	FUVA+EAA - FEAA	FUVA+EAA - FUVA
								P9874	3.7624e-06	1.5235e-05	FEAA - FCtr	FUVA - FCtr	FUVA+EAA - FCtr	FEAA - FUVA	FUVA+EAA - FUVA
								P21796	3.8065e-06	1.5288e-05	FEAA - FCtr	FUVA - FCtr	FUVA+EAA - FCtr	FUVA+EAA - FUVA
								Q1LVE8	5.9101e-06	2.3545e-05	FCtr - FUVA	FCtr - FUVA+EAA	FEAA - FUVA	FEAA - FUVA+EAA	FUVA+EAA - FUVA
								P599	7.1504e-06	2.8259e-05	FUVA+EAA - FCtr	FUVA+EAA - FEAA	FUVA+EAA - FUVA
								P6281	7.3121e-06	2.8668e-05	FUVA+EAA - FCtr	FUVA+EAA - FEAA	FUVA+EAA - FUVA
								Q7T3A4	8.0687e-06	3.1385e-05	FCtr - FEAA	FCtr - FUVA	FCtr - FUVA+EAA	FEAA - FUVA	FUVA+EAA - FUVA
								O7583	8.5128e-06	3.2854e-05	FEAA - FCtr	FCtr - FUVA	FUVA+EAA - FCtr	FEAA - FUVA	FUVA+EAA - FUVA
								Q8J23	8.7472e-06	3.346e-05	FCtr - FUVA	FCtr - FUVA+EAA	FEAA - FUVA	FUVA+EAA - FUVA
								Q8IYT4	8.8053e-06	3.346e-05	FEAA - FCtr	FUVA+EAA - FCtr	FEAA - FUVA	FUVA+EAA - FEAA	FUVA+EAA - FUVA
								P52272	1.0545e-05	3.9765e-05	FCtr - FUVA	FCtr - FUVA+EAA	FEAA - FUVA	FUVA+EAA - FUVA
								O15145	1.2389e-05	4.6365e-05	FEAA - FCtr	FUVA - FCtr	FEAA - FUVA+EAA	FUVA - FUVA+EAA
								P63323	1.2751e-05	4.7362e-05	FEAA - FCtr	FEAA - FUVA	FEAA - FUVA+EAA
								P131	1.3561e-05	4.9644e-05	FUVA+EAA - FCtr	FUVA+EAA - FEAA	FUVA+EAA - FUVA
								Q13283	1.3567e-05	4.9644e-05	FCtr - FEAA	FCtr - FUVA	FUVA+EAA - FEAA	FUVA+EAA - FUVA
								E7F6F7	1.4158e-05	5.1426e-05	FCtr - FUVA+EAA	FEAA - FUVA+EAA	FUVA - FUVA+EAA
								P83778	1.4785e-05	5.3313e-05	FEAA - FCtr	FUVA - FCtr	FUVA+EAA - FCtr
								P97351	1.53e-05	5.4768e-05	FCtr - FUVA	FCtr - FUVA+EAA	FEAA - FUVA	FEAA - FUVA+EAA
								Q1519	1.5436e-05	5.486e-05	FUVA+EAA - FCtr	FUVA+EAA - FEAA	FUVA+EAA - FUVA
								P49736	1.5985e-05	5.6404e-05	FEAA - FCtr	FEAA - FUVA	FEAA - FUVA+EAA
								Q9XVN3	1.7549e-05	6.1484e-05	FCtr - FUVA	FEAA - FUVA	FUVA+EAA - FUVA
								P55786	1.7854e-05	6.211e-05	FCtr - FUVA	FCtr - FUVA+EAA	FEAA - FUVA	FEAA - FUVA+EAA
								P33992	1.8157e-05	6.2724e-05	FEAA - FCtr	FUVA - FCtr	FUVA+EAA - FCtr
								P62826	1.8616e-05	6.3863e-05	FCtr - FEAA	FCtr - FUVA	FEAA - FUVA	FUVA+EAA - FEAA	FUVA+EAA - FUVA
								P4292	1.8792e-05	6.4022e-05	FCtr - FUVA	FEAA - FUVA	FUVA+EAA - FUVA
								Q94523	1.9717e-05	6.6714e-05	FCtr - FEAA	FCtr - FUVA	FCtr - FUVA+EAA	FEAA - FUVA+EAA	FUVA - FUVA+EAA
								P55265	1.9935e-05	6.6877e-05	FEAA - FCtr	FCtr - FUVA	FEAA - FUVA	FEAA - FUVA+EAA
								P1588	2.0036e-05	6.6877e-05	FCtr - FUVA	FCtr - FUVA+EAA	FEAA - FUVA	FEAA - FUVA+EAA
								P18669	2.1663e-05	7.1821e-05	FUVA - FCtr	FUVA+EAA - FCtr	FUVA - FEAA	FUVA+EAA - FEAA
								Q16698	2.3631e-05	7.7824e-05	FEAA - FCtr	FUVA - FCtr	FEAA - FUVA	FEAA - FUVA+EAA	FUVA - FUVA+EAA
								P48643	2.4419e-05	7.9886e-05	FCtr - FUVA	FUVA+EAA - FCtr	FEAA - FUVA	FUVA+EAA - FUVA
								P62259	2.9791e-05	9.6466e-05	FUVA - FCtr	FUVA - FEAA	FUVA - FUVA+EAA
								P62314	2.9877e-05	9.6466e-05	FCtr - FEAA	FCtr - FUVA	FCtr - FUVA+EAA	FEAA - FUVA	FUVA+EAA - FUVA
								Q9UL46	3.048e-05	9.7465e-05	FCtr - FEAA	FCtr - FUVA	FEAA - FUVA	FUVA+EAA - FEAA	FUVA+EAA - FUVA
								Q9BQE3	3.0581e-05	9.7465e-05	FCtr - FEAA	FCtr - FUVA	FCtr - FUVA+EAA
								P46782	3.2207e-05	0.00010199	FCtr - FEAA	FCtr - FUVA	FCtr - FUVA+EAA	FEAA - FUVA	FUVA+EAA - FUVA
								Q9HD6	3.3283e-05	0.00010473	FCtr - FUVA	FEAA - FUVA	FUVA+EAA - FEAA	FUVA+EAA - FUVA
								P62491	3.5752e-05	0.00011178	FCtr - FEAA	FCtr - FUVA	FCtr - FUVA+EAA	FEAA - FUVA	FUVA+EAA - FUVA
								P9972	3.6088e-05	0.00011212	FEAA - FCtr	FUVA - FCtr	FUVA+EAA - FCtr	FEAA - FUVA
								P69	3.9464e-05	0.00012185	FCtr - FUVA	FCtr - FUVA+EAA	FEAA - FUVA	FUVA+EAA - FUVA
								P52895	4.1345e-05	0.00012686	FCtr - FEAA	FUVA - FEAA	FUVA+EAA - FEAA	FUVA+EAA - FUVA
								B9E8E8	4.2261e-05	0.00012887	FEAA - FCtr	FCtr - FUVA	FEAA - FUVA	FEAA - FUVA+EAA	FUVA+EAA - FUVA
								P386	4.4165e-05	0.00013269	FEAA - FCtr	FUVA - FCtr	FEAA - FUVA+EAA	FUVA - FUVA+EAA
								Q5825	4.418e-05	0.00013269	FEAA - FCtr	FUVA+EAA - FCtr	FEAA - FUVA	FUVA+EAA - FEAA	FUVA+EAA - FUVA
								Q8JGS9	4.4569e-05	0.00013269	FUVA+EAA - FCtr	FUVA+EAA - FEAA	FUVA+EAA - FUVA
								P17987	4.4587e-05	0.00013269	FEAA - FCtr	FUVA - FCtr	FUVA+EAA - FCtr	FEAA - FUVA	FUVA+EAA - FUVA
								Q9Z1N5	4.5493e-05	0.00013457	FUVA - FCtr	FUVA - FEAA	FUVA - FUVA+EAA
								Q13162	4.7036e-05	0.00013831	FEAA - FCtr	FUVA - FCtr	FUVA+EAA - FCtr	FEAA - FUVA	FEAA - FUVA+EAA
								Q92526	4.9056e-05	0.00014339	FCtr - FEAA	FCtr - FUVA	FEAA - FUVA	FUVA+EAA - FEAA	FUVA+EAA - FUVA
								P14923	4.9853e-05	0.00014487	FEAA - FCtr	FUVA - FCtr	FUVA+EAA - FCtr	FUVA - FUVA+EAA
								P49419	5.3209e-05	0.00015338	FEAA - FCtr	FUVA+EAA - FCtr	FEAA - FUVA	FUVA+EAA - FUVA
								P49327	5.3403e-05	0.00015338	FCtr - FUVA	FEAA - FUVA	FUVA+EAA - FUVA
								P435	5.3768e-05	0.00015353	FEAA - FCtr	FUVA - FCtr	FUVA+EAA - FCtr	FUVA+EAA - FEAA	FUVA+EAA - FUVA
								P34932	5.4902e-05	0.00015587	FCtr - FUVA	FEAA - FUVA	FUVA+EAA - FUVA
								Q9P2E9	5.6153e-05	0.00015851	FEAA - FCtr	FUVA - FCtr	FEAA - FUVA+EAA	FUVA - FUVA+EAA
								Q9Y281	6.2172e-05	0.00017451	FCtr - FEAA	FCtr - FUVA	FCtr - FUVA+EAA	FEAA - FUVA	FUVA+EAA - FUVA
								P59999	6.4943e-05	0.00018125	FUVA - FCtr	FUVA - FEAA	FUVA - FUVA+EAA
								P6953	6.8523e-05	0.00019017	FCtr - FUVA	FCtr - FUVA+EAA	FEAA - FUVA	FEAA - FUVA+EAA
								A5A6J2	7.2759e-05	0.0002008	FCtr - FUVA	FEAA - FUVA	FUVA+EAA - FUVA
								P13647	8.2981e-05	0.00022774	FCtr - FUVA+EAA	FEAA - FUVA+EAA	FUVA - FUVA+EAA
								P4792	8.7044e-05	0.00023757	FCtr - FEAA	FUVA - FCtr	FUVA+EAA - FCtr	FUVA - FEAA	FUVA+EAA - FEAA
								P14868	9.9842e-05	0.000271	FCtr - FUVA	FUVA+EAA - FCtr	FEAA - FUVA	FUVA+EAA - FEAA	FUVA+EAA - FUVA
								P17182	0.00011196	0.00030223	FCtr - FUVA	FCtr - FUVA+EAA	FEAA - FUVA	FEAA - FUVA+EAA
								P35637	0.00011992	0.00032196	FCtr - FEAA	FCtr - FUVA	FCtr - FUVA+EAA
								P62851	0.000122	0.00032576	FCtr - FUVA	FEAA - FUVA	FUVA+EAA - FUVA
								P352	0.00012535	0.00033293	FEAA - FCtr	FCtr - FUVA	FUVA+EAA - FCtr	FEAA - FUVA	FUVA+EAA - FUVA
								P62937	0.00013529	0.0003574	FCtr - FEAA	FCtr - FUVA	FCtr - FUVA+EAA
								P6234	0.00013921	0.00036581	FEAA - FCtr	FEAA - FUVA	FEAA - FUVA+EAA
								P19	0.00014287	0.00037344	FEAA - FCtr	FUVA - FCtr	FUVA+EAA - FCtr	FEAA - FUVA	FUVA+EAA - FUVA
								P5991	0.00015527	0.00040371	FCtr - FUVA+EAA	FEAA - FUVA+EAA	FUVA - FUVA+EAA
								P5536	0.00016969	0.0004389	FCtr - FUVA	FEAA - FUVA	FUVA+EAA - FUVA
								PDOX6	0.00018648	0.00047981	FCtr - FUVA	FEAA - FUVA	FEAA - FUVA+EAA	FUVA+EAA - FUVA
								P2786	0.00020458	0.00052364	FCtr - FUVA	FCtr - FUVA+EAA	FEAA - FUVA	FEAA - FUVA+EAA
								P6866	0.0002125	0.0005411	FEAA - FCtr	FEAA - FUVA	FEAA - FUVA+EAA
								P8727	0.00021408	0.00054233	FCtr - FUVA+EAA	FEAA - FUVA	FEAA - FUVA+EAA	FUVA - FUVA+EAA
								P348	0.0002804	0.00070673	FEAA - FCtr	FUVA+EAA - FCtr	FEAA - FUVA	FUVA+EAA - FUVA
								P53618	0.00029554	0.0007411	FCtr - FUVA+EAA	FEAA - FUVA+EAA	FUVA - FUVA+EAA
								Q8WVM8	0.00032627	0.00081402	FCtr - FEAA	FCtr - FUVA	FCtr - FUVA+EAA	FUVA+EAA - FUVA
								P23526	0.00034775	0.00086326	FCtr - FUVA	FCtr - FUVA+EAA	FEAA - FUVA	FEAA - FUVA+EAA
								P62847	0.00039784	0.00098267	FEAA - FCtr	FEAA - FUVA	FEAA - FUVA+EAA
								Q16881	0.00043617	0.001072	FCtr - FEAA	FCtr - FUVA	FUVA+EAA - FEAA	FUVA+EAA - FUVA
								Q98TF8	0.00045683	0.0011172	FEAA - FCtr	FUVA+EAA - FCtr	FEAA - FUVA	FUVA+EAA - FUVA
								Q13813	0.00048884	0.0011896	FUVA - FCtr	FUVA - FEAA	FUVA - FUVA+EAA
								P12956	0.00050813	0.0012305	FEAA - FCtr	FUVA+EAA - FCtr	FEAA - FUVA	FUVA+EAA - FUVA
								P2525	0.00056839	0.0013697	FEAA - FCtr	FUVA - FCtr	FUVA+EAA - FCtr	FEAA - FUVA+EAA
								P1645	0.00058414	0.0014008	FUVA - FCtr	FUVA - FEAA	FUVA - FUVA+EAA
								P62249	0.00059069	0.0014097	FCtr - FEAA	FCtr - FUVA	FCtr - FUVA+EAA	FEAA - FUVA	FUVA+EAA - FUVA
								Q6NZI2	0.00061644	0.001464	FUVA+EAA - FCtr	FUVA+EAA - FEAA	FUVA+EAA - FUVA
								O43684	0.00062772	0.0014837	FCtr - FEAA	FCtr - FUVA+EAA	FUVA - FUVA+EAA
								Q92928	0.00067223	0.0015813	FCtr - FUVA	FEAA - FUVA	FUVA+EAA - FUVA
								Q56A35	0.00071252	0.0016682	FCtr - FUVA	FCtr - FUVA+EAA	FEAA - FUVA	FEAA - FUVA+EAA
								O54734	0.00073871	0.0017213	FCtr - FEAA	FCtr - FUVA	FUVA+EAA - FEAA	FUVA+EAA - FUVA
								P31939	0.00079502	0.0018438	FEAA - FCtr	FUVA+EAA - FCtr	FEAA - FUVA	FUVA+EAA - FUVA
								P61289	0.00085933	0.0019837	FCtr - FUVA	FCtr - FUVA+EAA	FEAA - FUVA	FUVA+EAA - FUVA
								P666	0.00092386	0.0021227	FCtr - FEAA	FCtr - FUVA	FCtr - FUVA+EAA
								P21589	0.00097545	0.0022309	FCtr - FUVA	FEAA - FUVA	FUVA+EAA - FUVA
								P48735	0.001016	0.0023129	FCtr - FUVA	FCtr - FUVA+EAA	FEAA - FUVA+EAA
								P3923	0.0010243	0.0023211	FCtr - FEAA	FCtr - FUVA	FCtr - FUVA+EAA
								A5A6J1	0.0010363	0.0023377	FEAA - FCtr	FCtr - FUVA	FEAA - FUVA	FUVA+EAA - FUVA
								P4632	0.0010895	0.0024465	FCtr - FUVA	FEAA - FUVA	FUVA+EAA - FUVA
								Q99PT1	0.0012114	0.0027078	FCtr - FEAA	FUVA+EAA - FCtr	FUVA - FEAA	FUVA+EAA - FEAA
								O41	0.0012308	0.0027389	FUVA - FCtr	FUVA - FEAA	FUVA - FUVA+EAA
								Q13547	0.0013463	0.0029823	FCtr - FUVA	FCtr - FUVA+EAA	FEAA - FUVA	FEAA - FUVA+EAA
								O14523	0.0014012	0.0030902	FCtr - FUVA+EAA	FEAA - FUVA+EAA	FUVA - FUVA+EAA
								Q12797	0.0014149	0.0031065	FEAA - FCtr	FUVA - FCtr	FUVA+EAA - FCtr
								Q6RUV5	0.0014886	0.0032538	FCtr - FEAA	FCtr - FUVA	FEAA - FUVA	FUVA+EAA - FUVA
								Q14566	0.0015162	0.0032996	FUVA - FCtr	FUVA+EAA - FCtr	FUVA - FEAA	FUVA+EAA - FEAA
								P49368	0.0015575	0.0033746	FUVA+EAA - FCtr	FUVA+EAA - FEAA	FUVA+EAA - FUVA
								Q9Y2T3	0.001571	0.003389	FEAA - FCtr	FUVA+EAA - FCtr	FEAA - FUVA	FUVA+EAA - FUVA
								Q6664	0.0016235	0.003487	FCtr - FEAA	FCtr - FUVA	FUVA+EAA - FUVA
								P26369	0.0016739	0.0035796	FEAA - FCtr	FUVA - FCtr	FUVA+EAA - FCtr	FEAA - FUVA
								P12236	0.0017266	0.0036764	FEAA - FCtr	FUVA - FCtr	FUVA+EAA - FCtr
								P25789	0.0017546	0.0037201	FCtr - FUVA	FEAA - FUVA	FUVA+EAA - FUVA
								P15559	0.0017893	0.0037775	FCtr - FUVA+EAA	FEAA - FUVA+EAA	FUVA - FUVA+EAA
								P46821	0.0018847	0.0039618	FEAA - FCtr	FCtr - FUVA+EAA	FEAA - FUVA+EAA	FUVA - FUVA+EAA
								P15437	0.0019875	0.0041603	FEAA - FCtr	FUVA - FCtr	FUVA+EAA - FCtr	FUVA+EAA - FUVA
								P27816	0.0020796	0.0043346	FCtr - FEAA	FCtr - FUVA	FUVA+EAA - FEAA	FUVA+EAA - FUVA
								Q15233	0.0021316	0.0044244	FUVA+EAA - FCtr	FUVA+EAA - FEAA	FUVA+EAA - FUVA
								P62333	0.0021927	0.0045322	FCtr - FEAA	FCtr - FUVA	FCtr - FUVA+EAA
								O7567	0.0024016	0.0049432	FUVA+EAA - FCtr	FUVA+EAA - FEAA	FUVA+EAA - FUVA
								P5479	0.0024272	0.0049753	FCtr - FUVA+EAA	FEAA - FUVA+EAA	FUVA - FUVA+EAA
								Q71UI9	0.002448	0.0049915	FCtr - FUVA	FCtr - FUVA+EAA	FEAA - FUVA	FEAA - FUVA+EAA
								Q13247	0.0024554	0.0049915	FEAA - FCtr	FUVA+EAA - FCtr	FEAA - FUVA	FEAA - FUVA+EAA
								P5784	0.0025912	0.0052461	FUVA+EAA - FCtr	FUVA+EAA - FEAA	FUVA+EAA - FUVA
								A5A6P1	0.0027916	0.0056287	FCtr - FUVA+EAA	FEAA - FUVA+EAA	FUVA - FUVA+EAA
								P33991	0.0028486	0.00572	FCtr - FUVA	FCtr - FUVA+EAA	FEAA - FUVA	FEAA - FUVA+EAA
								P23284	0.00286	0.00572	FCtr - FUVA	FEAA - FUVA	FUVA+EAA - FUVA
								Q9CPT4	0.003044	0.0060634	FUVA - FCtr	FUVA - FEAA	FUVA - FUVA+EAA
								P42285	0.0030581	0.0060671	FCtr - FEAA	FCtr - FUVA	FEAA - FUVA	FUVA+EAA - FUVA
								Q9Y265	0.0030994	0.0061243	FEAA - FCtr	FUVA+EAA - FCtr	FEAA - FUVA	FUVA+EAA - FUVA
								P738	0.00315	0.0061997	FUVA+EAA - FCtr	FUVA+EAA - FUVA
								P19338	0.0032701	0.0064105	FCtr - FEAA	FCtr - FUVA	FCtr - FUVA+EAA
								P53999	0.0033412	0.0065239	FUVA+EAA - FCtr	FUVA+EAA - FEAA	FUVA+EAA - FUVA
								Q16222	0.0035105	0.0068274	FCtr - FEAA	FCtr - FUVA	FCtr - FUVA+EAA
								P3782	0.0036296	0.0070314	FUVA - FCtr	FUVA - FEAA	FUVA - FUVA+EAA
								P13749	0.0036739	0.0070895	FEAA - FCtr	FUVA - FCtr	FUVA+EAA - FCtr
								P6164	0.0037509	0.0072098	FCtr - FUVA	FCtr - FUVA+EAA	FEAA - FUVA	FEAA - FUVA+EAA
								P14314	0.0039329	0.0075304	FCtr - FEAA	FCtr - FUVA	FCtr - FUVA+EAA
								P22392	0.0040084	0.0076454	FCtr - FEAA	FCtr - FUVA	FCtr - FUVA+EAA
								Q9NZM1	0.004089	0.0077691	FCtr - FEAA	FCtr - FUVA
								Q2878	0.0042784	0.0080978	FCtr - FUVA	FUVA+EAA - FEAA	FUVA+EAA - FUVA
								P27797	0.0044404	0.0083723	FCtr - FUVA	FEAA - FUVA	FUVA+EAA - FUVA
								P81644	0.0046305	0.0086977	FCtr - FUVA	FEAA - FUVA	FUVA+EAA - FUVA
								P12111	0.0047361	0.0088465	FEAA - FCtr	FEAA - FUVA	FEAA - FUVA+EAA
								Q1853	0.0047456	0.0088465	FCtr - FUVA	FEAA - FUVA	FUVA+EAA - FUVA
								Q9ULV4	0.0055263	0.010263	FCtr - FEAA	FCtr - FUVA	FUVA+EAA - FUVA
								O7539	0.0056306	0.010418	FCtr - FUVA	FEAA - FUVA	FUVA+EAA - FUVA
								P15497	0.0059118	0.010897	FCtr - FUVA	FEAA - FUVA	FUVA+EAA - FUVA
								P311	0.0062942	0.011559	FCtr - FUVA+EAA	FEAA - FUVA+EAA	FUVA - FUVA+EAA
								P13639	0.0064048	0.011718	FCtr - FEAA	FCtr - FUVA	FUVA+EAA - FUVA
								P287	0.006597	0.012026	FCtr - FUVA+EAA	FEAA - FUVA+EAA	FUVA - FUVA+EAA
								P7589	0.0066902	0.012151	FCtr - FUVA+EAA	FEAA - FUVA+EAA	FUVA - FUVA+EAA
								A5A6I5	0.0077769	0.014073	FCtr - FEAA	FCtr - FUVA	FUVA+EAA - FUVA
								P6296	0.0080441	0.014503	FCtr - FEAA	FCtr - FUVA	FUVA+EAA - FEAA	FUVA+EAA - FUVA
								P11413	0.0084716	0.015218	FEAA - FCtr	FEAA - FUVA	FEAA - FUVA+EAA
								P62244	0.0085154	0.015241	FCtr - FUVA+EAA	FEAA - FUVA+EAA	FUVA - FUVA+EAA
								Q9CPN8	0.0089901	0.016033	FCtr - FUVA	FEAA - FUVA	FUVA+EAA - FUVA
								Q16555	0.0098676	0.017535	FEAA - FUVA	FEAA - FUVA+EAA
								P81623	0.010049	0.017793	FEAA - FCtr	FUVA+EAA - FCtr
								O299	0.010159	0.017924	FUVA - FCtr	FUVA - FEAA	FUVA - FUVA+EAA
								P341	0.01022	0.017966	FEAA - FCtr	FEAA - FUVA	FEAA - FUVA+EAA
								PDMV9	0.010277	0.018003	FCtr - FEAA	FUVA+EAA - FEAA	FUVA+EAA - FUVA
								Q16576	0.010768	0.018796	FEAA - FUVA+EAA
								Q9666	0.010952	0.01905	FCtr - FEAA	FCtr - FUVA
								P36578	0.011518	0.019965	FCtr - FEAA	FCtr - FUVA	FCtr - FUVA+EAA
								O487	0.012333	0.021303	FUVA+EAA - FCtr	FEAA - FUVA	FUVA+EAA - FUVA
								Q99729	0.01261	0.021705	FEAA - FCtr	FUVA+EAA - FCtr	FEAA - FUVA	FUVA+EAA - FUVA
								P4926	0.013888	0.023821	FEAA - FCtr	FUVA+EAA - FCtr	FUVA+EAA - FUVA
								P15586	0.014534	0.024788	FCtr - FUVA	FUVA+EAA - FEAA	FUVA+EAA - FUVA
								P49411	0.014552	0.024788	FEAA - FUVA	FUVA+EAA - FUVA
								P4972	0.016102	0.027334	FUVA+EAA - FEAA
								P29692	0.016931	0.028643	FCtr - FUVA+EAA
								P7911	0.017348	0.029248	FUVA - FCtr	FUVA - FEAA	FUVA - FUVA+EAA
								P2656	0.017434	0.029294	FEAA - FCtr	FUVA - FCtr	FUVA+EAA - FCtr
								Q115	0.017755	0.029733	FCtr - FUVA	FEAA - FUVA	FEAA - FUVA+EAA
								Q9D2U9	0.017946	0.029925	FEAA - FCtr	FUVA - FCtr	FUVA+EAA - FCtr
								P799	0.017991	0.029925	FCtr - FUVA+EAA	FEAA - FUVA+EAA
								P52597	0.018468	0.030615	FCtr - FUVA+EAA	FEAA - FUVA+EAA
								Q14847	0.019675	0.032507	FCtr - FUVA	FCtr - FUVA+EAA	FEAA - FUVA
								P14866	0.019813	0.032625	FCtr - FEAA	FCtr - FUVA
								P46783	0.020016	0.032851	FUVA - FCtr	FUVA+EAA - FCtr	FUVA+EAA - FEAA
								P78371	0.020612	0.033716	FCtr - FUVA	FEAA - FUVA	FUVA+EAA - FUVA
								B9KCH	0.020954	0.034129	FEAA - FUVA	FUVA+EAA - FUVA
								A5A6M3	0.021003	0.034129	FCtr - FUVA	FEAA - FUVA	FUVA+EAA - FUVA
								P68292	0.021819	0.03534	FCtr - FUVA	FEAA - FUVA	FUVA+EAA - FUVA
								O95994	0.022002	0.03552	FUVA - FCtr	FUVA - FEAA	FUVA - FUVA+EAA
								P68371	0.022109	0.035575	FEAA - FCtr	FUVA - FCtr
								Q9Y49	0.022444	0.035998	FEAA - FCtr	FUVA+EAA - FCtr	FUVA+EAA - FUVA
								O1546	0.023451	0.037491	FCtr - FUVA+EAA	FEAA - FUVA+EAA
								O232	0.023936	0.038021	FEAA - FUVA+EAA	FUVA - FUVA+EAA
								P12725	0.023984	0.038021	FCtr - FEAA	FUVA - FEAA	FUVA+EAA - FEAA
								E9PAV3	0.024013	0.038021	FUVA - FEAA	FUVA - FUVA+EAA
								A5A6N4	0.024882	0.039271	FCtr - FUVA	FUVA+EAA - FEAA	FUVA+EAA - FUVA
								P6317	0.025068	0.039437	FCtr - FEAA	FCtr - FUVA	FCtr - FUVA+EAA
								P62241	0.026887	0.042166	FCtr - FUVA	FCtr - FUVA+EAA	FEAA - FUVA	FEAA - FUVA+EAA
								P6842	0.027069	0.042316	FEAA - FCtr	FEAA - FUVA	FEAA - FUVA+EAA
								P14625	0.027817	0.043348	FEAA - FUVA	FUVA+EAA - FUVA
								P51991	0.028228	0.04385	FCtr - FEAA	FCtr - FUVA
								Q6FI13	0.028927	0.044796	FEAA - FCtr	FEAA - FUVA	FEAA - FUVA+EAA
								Q63429	0.029261	0.045171	FUVA+EAA - FEAA	FUVA+EAA - FUVA
								P12763	0.029396	0.045239	FCtr - FUVA+EAA	FEAA - FUVA+EAA
								P7339	0.029747	0.045637	FCtr - FUVA	FEAA - FUVA
								Q6SW46	0.030155	0.046119	FEAA - FCtr	FEAA - FUVA	FEAA - FUVA+EAA
								P8498	0.030312	0.046217	FCtr - FUVA	FEAA - FUVA	FUVA+EAA - FUVA
								Q9Y5B9	0.031543	0.047946	FEAA - FUVA	FEAA - FUVA+EAA
								Q9UBF2	0.032121	0.048581	FUVA - FCtr	FUVA - FEAA	FUVA - FUVA+EAA
								A5A6K4	0.032158	0.048581	FCtr - FEAA	FCtr - FUVA
								Q13151	0.032314	0.048615	FCtr - FUVA	FCtr - FUVA+EAA	FEAA - FUVA	FEAA - FUVA+EAA
								Q839	0.032377	0.048615	FEAA - FCtr	FEAA - FUVA	FEAA - FUVA+EAA
								Q5XG92	0.032879	0.049218	FCtr - FUVA+EAA	FEAA - FUVA	FEAA - FUVA+EAA
								P23396	0.033051	0.049327	FEAA - FCtr
